# Supplementary material for: ﻿Systematics and biogeography of Appalachian Anillini, and a taxonomic review of the species of South Carolina (Coleoptera, Carabidae, Trechinae, Anillini)
Source: Zookeys. 2024 Aug 8;1209:69–197. doi: 10.3897/zookeys.1209.125897 (PMC11336398; doi:10.3897/zookeys.1209.125897)
Supplement: XML Treatment for Anillini [file zookeys.1209.125897-treatment1.xml]

<!DOCTYPE tp:taxon-treatment
  PUBLIC "-//TaxonX//DTD Taxonomic Treatment Publishing DTD v0 20100105//EN" "tax-treatment-NSO.dtd">
<tp:taxon-treatment xmlns:tp="http://www.plazi.org/taxpub"><tp:treatment-meta><kwd-group><label>Taxon classification</label><kwd>
                <named-content content-type="kingdom">Animalia</named-content>
              </kwd><kwd>
                <named-content content-type="order">Coleoptera</named-content>
              </kwd><kwd>
                <named-content content-type="family">Carabidae</named-content>
              </kwd></kwd-group><mixed-citation publication-type="journal"><person-group><name><surname>Harden</surname><given-names>Curt W.</given-names></name><name><surname>Caterino</surname><given-names>Michael S.</given-names></name></person-group><article-title>﻿Systematics and biogeography of Appalachian <tp:taxon-name><tp:taxon-name-part taxon-name-part-type="tribe">Anillini</tp:taxon-name-part></tp:taxon-name>, and a taxonomic review of the species of South Carolina (<tp:taxon-name><tp:taxon-name-part taxon-name-part-type="order">Coleoptera</tp:taxon-name-part></tp:taxon-name>, <tp:taxon-name><tp:taxon-name-part taxon-name-part-type="family">Carabidae</tp:taxon-name-part></tp:taxon-name>, <tp:taxon-name><tp:taxon-name-part taxon-name-part-type="subfamily">Trechinae</tp:taxon-name-part></tp:taxon-name>, <tp:taxon-name><tp:taxon-name-part taxon-name-part-type="tribe">Anillini</tp:taxon-name-part></tp:taxon-name>)</article-title><source>Zookeys</source><day>08</day><month>08</month><year>2024</year><volume>1209</volume><fpage>69</fpage><lpage>197</lpage><pub-id pub-id-type="doi">10.3897/zookeys.1209.125897</pub-id></mixed-citation></tp:treatment-meta><tp:nomenclature><label>﻿﻿Tribe</label><tp:taxon-name>
              <object-id xmlns:xlink="http://www.w3.org/1999/xlink" content-type="arpha" xlink:type="simple">BBC14D0C-7264-55AF-897F-A0512B8BD60D</object-id>
              <tp:taxon-name-part taxon-name-part-type="tribe">Anillini</tp:taxon-name-part>
            </tp:taxon-name><tp:taxon-authority>Jeannel, 1937</tp:taxon-authority></tp:nomenclature><tp:treatment-sec sec-type="Adult diagnosis" id="SECID0EYWAK"><title>Adult diagnosis.</title><p>In the United States, adult specimens of <tp:taxon-name><tp:taxon-name-part taxon-name-part-type="tribe">Anillini</tp:taxon-name-part></tp:taxon-name> are the only carabids that are both eyeless and possess subulate palpomeres.</p></tp:treatment-sec><tp:treatment-sec sec-type="Larval diagnosis" id="SECID0EDXAK"><title>Larval diagnosis.</title><p>Late-instar larvae of <tp:taxon-name><tp:taxon-name-part taxon-name-part-type="tribe">Anillini</tp:taxon-name-part></tp:taxon-name> in South Carolina share the following characters: body pale and soft, largely unsclerotized (Fig. <xref ref-type="fig" rid="F13">13A, B</xref>); legs with single tarsal claw; stemmata absent; coronal suture absent; retinaculum large; penicillus present and consisting of several setae; urogomphus with seven large setae (Fig. <xref ref-type="fig" rid="F14">14A, E</xref>). Other known carabid larvae in SC of similar size with a single tarsal claw and potentially lacking stemmata are the genera <italic><tp:taxon-name><tp:taxon-name-part taxon-name-part-type="genus" reg="Trechus">Trechus</tp:taxon-name-part></tp:taxon-name></italic>, <italic><tp:taxon-name><tp:taxon-name-part taxon-name-part-type="genus" reg="Semiardistomis">Semiardistomis</tp:taxon-name-part></tp:taxon-name></italic>, <italic><tp:taxon-name><tp:taxon-name-part taxon-name-part-type="genus" reg="Clivina">Clivina</tp:taxon-name-part></tp:taxon-name></italic>, and the tribe <tp:taxon-name><tp:taxon-name-part taxon-name-part-type="tribe">Tachyini</tp:taxon-name-part></tp:taxon-name>. Larvae of <italic><tp:taxon-name><tp:taxon-name-part taxon-name-part-type="genus" reg="Trechus">Trechus</tp:taxon-name-part></tp:taxon-name></italic> are easily recognized by the possession of 4-segmented labial palps and 5-segmented maxillary palps (versus 2- and 4-segmented, respectively, in anillines). <italic><tp:taxon-name><tp:taxon-name-part taxon-name-part-type="genus" reg="Semiardistomis">Semiardistomis</tp:taxon-name-part></tp:taxon-name></italic> and <italic><tp:taxon-name><tp:taxon-name-part taxon-name-part-type="genus" reg="Clivina">Clivina</tp:taxon-name-part></tp:taxon-name></italic> can be readily separated by the small size of the retinaculum and a penicillus consisting of a single, large seta. South Carolina anilline larvae are similar to larvae of the tribe <tp:taxon-name><tp:taxon-name-part taxon-name-part-type="tribe">Tachyini</tp:taxon-name-part></tp:taxon-name>, but differ by having seven large setae on the urogomphus (Fig. <xref ref-type="fig" rid="F14">14E</xref>), versus six in tachyines.</p></tp:treatment-sec><tp:treatment-sec><!--Section generated to contain objects referenced in tp:taxon-treatment.--><fig id="F13" position="float" orientation="portrait"><object-id xmlns:xlink="http://www.w3.org/1999/xlink" content-type="doi" xlink:type="simple">10.3897/zookeys.1209.125897.figure13</object-id><object-id xmlns:xlink="http://www.w3.org/1999/xlink" content-type="zenodo_dep_id" xlink:type="simple">13291706</object-id><object-id xmlns:xlink="http://www.w3.org/1999/xlink" content-type="arpha" xlink:type="simple">503C29AC-F3FA-5C93-9231-86EA6EF00D46</object-id><label>Figure 13.</label><caption><p>Dorsal habitus of late-instar larvae <bold>A</bold><italic><tp:taxon-name><tp:taxon-name-part taxon-name-part-type="genus" reg="Serranillus">Serranillus</tp:taxon-name-part><tp:taxon-name-part taxon-name-part-type="species" reg="dunavani">dunavani</tp:taxon-name-part></tp:taxon-name></italic> (Jeannel) <bold>B</bold><italic><tp:taxon-name><tp:taxon-name-part taxon-name-part-type="genus" reg="Anillinus">Anillinus</tp:taxon-name-part><tp:taxon-name-part taxon-name-part-type="species" reg="jancae">jancae</tp:taxon-name-part></tp:taxon-name></italic>. Scale bars: 1 mm.</p></caption><graphic xmlns:xlink="http://www.w3.org/1999/xlink" xlink:href="zookeys-1209-069_article-125897__-g013.jpg" position="float" orientation="portrait" xlink:type="simple" id="oo_1110352.jpg"><uri content-type="original_file" xlink:type="simple">https://binary.pensoft.net/fig/1110352</uri></graphic></fig><fig id="F14" position="float" orientation="portrait"><object-id xmlns:xlink="http://www.w3.org/1999/xlink" content-type="doi" xlink:type="simple">10.3897/zookeys.1209.125897.figure14</object-id><object-id xmlns:xlink="http://www.w3.org/1999/xlink" content-type="zenodo_dep_id" xlink:type="simple">13291708</object-id><object-id xmlns:xlink="http://www.w3.org/1999/xlink" content-type="arpha" xlink:type="simple">2FDDDDE1-86FD-5F61-A4C5-AB65B86B90AC</object-id><label>Figure 14.</label><caption><p>Details of late-instar larvae of Appalachian <tp:taxon-name><tp:taxon-name-part taxon-name-part-type="tribe">Anillini</tp:taxon-name-part></tp:taxon-name><bold>A</bold> head of <italic><tp:taxon-name><tp:taxon-name-part taxon-name-part-type="genus" reg="Anillinus">Anillinus</tp:taxon-name-part><tp:taxon-name-part taxon-name-part-type="species" reg="jancae">jancae</tp:taxon-name-part></tp:taxon-name></italic> sp. nov., dorsal aspect, left antenna and right mandible omitted <bold>B</bold> left mandible of <italic><tp:taxon-name><tp:taxon-name-part taxon-name-part-type="genus" reg="Serranillus">Serranillus</tp:taxon-name-part><tp:taxon-name-part taxon-name-part-type="species" reg="dunavani">dunavani</tp:taxon-name-part></tp:taxon-name></italic> (Jeannel), dorsal aspect <bold>C</bold> right maxilla of <italic><tp:taxon-name><tp:taxon-name-part taxon-name-part-type="genus" reg="Anillinus">A.</tp:taxon-name-part><tp:taxon-name-part taxon-name-part-type="species" reg="jancae">jancae</tp:taxon-name-part></tp:taxon-name></italic>, dorsal aspect <bold>D</bold> right maxilla of <italic><tp:taxon-name><tp:taxon-name-part taxon-name-part-type="genus" reg="Serranillus">S.</tp:taxon-name-part><tp:taxon-name-part taxon-name-part-type="species" reg="dunavani">dunavani</tp:taxon-name-part></tp:taxon-name></italic>, dorsal aspect <bold>E</bold> urogomphi of <italic><tp:taxon-name><tp:taxon-name-part taxon-name-part-type="genus" reg="Anillinus">A.</tp:taxon-name-part><tp:taxon-name-part taxon-name-part-type="species" reg="jancae">jancae</tp:taxon-name-part></tp:taxon-name></italic>, dorsal aspect. Scale bar: 0.1 mm.</p></caption><graphic xmlns:xlink="http://www.w3.org/1999/xlink" xlink:href="zookeys-1209-069_article-125897__-g014.jpg" position="float" orientation="portrait" xlink:type="simple" id="oo_1110353.jpg"><uri content-type="original_file" xlink:type="simple">https://binary.pensoft.net/fig/1110353</uri></graphic></fig></tp:treatment-sec></tp:taxon-treatment>
