# Supplementary material for: ﻿Systematics and biogeography of Appalachian Anillini, and a taxonomic review of the species of South Carolina (Coleoptera, Carabidae, Trechinae, Anillini)
Source: Zookeys. 2024 Aug 8;1209:69–197. doi: 10.3897/zookeys.1209.125897 (PMC11336398; doi:10.3897/zookeys.1209.125897)
Supplement: XML Treatment for Serranillus dunavani [file zookeys.1209.125897-treatment3.xml]

<!DOCTYPE tp:taxon-treatment
  PUBLIC "-//TaxonX//DTD Taxonomic Treatment Publishing DTD v0 20100105//EN" "tax-treatment-NSO.dtd">
<tp:taxon-treatment xmlns:tp="http://www.plazi.org/taxpub"><tp:treatment-meta><kwd-group><label>Taxon classification</label><kwd>
                <named-content content-type="kingdom">Animalia</named-content>
              </kwd><kwd>
                <named-content content-type="order">Coleoptera</named-content>
              </kwd><kwd>
                <named-content content-type="family">Carabidae</named-content>
              </kwd></kwd-group><mixed-citation publication-type="journal"><person-group><name><surname>Harden</surname><given-names>Curt W.</given-names></name><name><surname>Caterino</surname><given-names>Michael S.</given-names></name></person-group><article-title>﻿Systematics and biogeography of Appalachian <tp:taxon-name><tp:taxon-name-part taxon-name-part-type="tribe">Anillini</tp:taxon-name-part></tp:taxon-name>, and a taxonomic review of the species of South Carolina (<tp:taxon-name><tp:taxon-name-part taxon-name-part-type="order">Coleoptera</tp:taxon-name-part></tp:taxon-name>, <tp:taxon-name><tp:taxon-name-part taxon-name-part-type="family">Carabidae</tp:taxon-name-part></tp:taxon-name>, <tp:taxon-name><tp:taxon-name-part taxon-name-part-type="subfamily">Trechinae</tp:taxon-name-part></tp:taxon-name>, <tp:taxon-name><tp:taxon-name-part taxon-name-part-type="tribe">Anillini</tp:taxon-name-part></tp:taxon-name>)</article-title><source>Zookeys</source><day>08</day><month>08</month><year>2024</year><volume>1209</volume><fpage>69</fpage><lpage>197</lpage><pub-id pub-id-type="doi">10.3897/zookeys.1209.125897</pub-id></mixed-citation></tp:treatment-meta><tp:nomenclature><label>﻿﻿</label><tp:taxon-name>
              <object-id xmlns:xlink="http://www.w3.org/1999/xlink" content-type="arpha" xlink:type="simple">CAFD8E51-DABE-5C9F-AA34-247C19BEB571</object-id>
              <tp:taxon-name-part taxon-name-part-type="genus" reg="Serranillus">Serranillus</tp:taxon-name-part>
              <tp:taxon-name-part taxon-name-part-type="species" reg="dunavani">dunavani</tp:taxon-name-part>
            </tp:taxon-name><tp:taxon-authority>(Jeannel, 1963)</tp:taxon-authority><xref ref-type="fig" rid="F2">Figs 2A</xref><xref ref-type="fig" rid="F10">, 10G</xref><xref ref-type="fig" rid="F11">, 11A, C</xref><xref ref-type="fig" rid="F13">, 13A</xref><xref ref-type="fig" rid="F14">, 14B, D</xref><xref ref-type="fig" rid="F15">, 15A–E</xref><xref ref-type="fig" rid="F16">, 16</xref><xref ref-type="fig" rid="F17">, 17A</xref><xref ref-type="fig" rid="F21">, 21S</xref><xref ref-type="fig" rid="F25">, 25A–C</xref><tp:nomenclature-citation-list><tp:nomenclature-citation><tp:taxon-name>
                  <tp:taxon-name-part taxon-name-part-type="genus" reg="Anillinus">Anillinus</tp:taxon-name-part>
                  <tp:taxon-name-part taxon-name-part-type="species" reg="dunavani">dunavani</tp:taxon-name-part>
                </tp:taxon-name><comment>Jeannel, 1963: 76; <xref ref-type="bibr" rid="B9">Barr 1995</xref>: 245.</comment></tp:nomenclature-citation><tp:nomenclature-citation><tp:taxon-name>
                  <tp:taxon-name-part taxon-name-part-type="genus" reg="Serranillus">Serranillus</tp:taxon-name-part>
                  <tp:taxon-name-part taxon-name-part-type="species" reg="dunavani">dunavani</tp:taxon-name-part>
                </tp:taxon-name><comment>(Jeannel): <xref ref-type="bibr" rid="B90">Sokolov et al. 2004</xref>: 188.</comment></tp:nomenclature-citation></tp:nomenclature-citation-list></tp:nomenclature><tp:treatment-sec sec-type="material" id="SECID0EVRBK"><title>Material examined.</title><p><bold><italic>Holotype male</italic> (<named-content xmlns:xlink="http://www.w3.org/1999/xlink" content-type="dwc:institutional_code" xlink:title="United States National Museum of Natural History" xlink:href="http://grbio.org/institution/smithsonian-institution-national-museum-natural-history-0" xlink:type="simple">USNM</named-content>)</bold>: point mounted, not dissected, labeled: “Rocky Bottom, Pickens Co. S.C., 25 Aug. 1932, D. Dunavan Co.” “Sassafras Mtn. 3,500 ft” “In leaf mold” “TYPE [red paper]” “Type No. 69542 <named-content xmlns:xlink="http://www.w3.org/1999/xlink" content-type="dwc:institutional_code" xlink:title="United States National Museum of Natural History" xlink:href="http://grbio.org/institution/smithsonian-institution-national-museum-natural-history-0" xlink:type="simple">USNM</named-content> [red paper]” “<tp:taxon-name><tp:taxon-name-part taxon-name-part-type="genus" reg="Anillinus">Anillinus</tp:taxon-name-part><tp:taxon-name-part taxon-name-part-type="species" reg="dunavani">dunavani</tp:taxon-name-part></tp:taxon-name> n.sp. R. Jeannel det. 19/”.</p><fig id="F10" position="float" orientation="portrait"><object-id xmlns:xlink="http://www.w3.org/1999/xlink" content-type="doi" xlink:type="simple">10.3897/zookeys.1209.125897.figure10</object-id><object-id xmlns:xlink="http://www.w3.org/1999/xlink" content-type="zenodo_dep_id" xlink:type="simple">13291700</object-id><object-id xmlns:xlink="http://www.w3.org/1999/xlink" content-type="arpha" xlink:type="simple">5047B56E-4BD1-5B53-AD6D-68C0363C82E7</object-id><label>Figure 10.</label><caption><p>SEM micrographs of male protarsi <bold>A</bold><italic><tp:taxon-name><tp:taxon-name-part taxon-name-part-type="genus" reg="Anillinus">Anillinus</tp:taxon-name-part><tp:taxon-name-part taxon-name-part-type="species" reg="jancae">jancae</tp:taxon-name-part></tp:taxon-name></italic>, left protarsus, dorsal aspect <bold>B</bold><italic><tp:taxon-name><tp:taxon-name-part taxon-name-part-type="genus" reg="Anillinus">Anillinus</tp:taxon-name-part><tp:taxon-name-part taxon-name-part-type="species" reg="mica">mica</tp:taxon-name-part></tp:taxon-name></italic>, left protarsus, dorsal aspect <bold>C</bold><italic><tp:taxon-name><tp:taxon-name-part taxon-name-part-type="genus" reg="Anillinus">Anillinus</tp:taxon-name-part><tp:taxon-name-part taxon-name-part-type="species" reg="montrex">montrex</tp:taxon-name-part></tp:taxon-name></italic> left protarsus, dorsal aspect <bold>D</bold><italic><tp:taxon-name><tp:taxon-name-part taxon-name-part-type="genus" reg="Anillinus">A.</tp:taxon-name-part><tp:taxon-name-part taxon-name-part-type="species" reg="jancae">jancae</tp:taxon-name-part></tp:taxon-name></italic>, right protarsus, ventral aspect <bold>E</bold><italic><tp:taxon-name><tp:taxon-name-part taxon-name-part-type="genus" reg="Anillinus">Anillinus</tp:taxon-name-part><tp:taxon-name-part taxon-name-part-type="species" reg="choestoea">choestoea</tp:taxon-name-part></tp:taxon-name></italic>, right protarsus, ventral aspect <bold>F</bold><italic><tp:taxon-name><tp:taxon-name-part taxon-name-part-type="genus" reg="Anillinus">Anillinus</tp:taxon-name-part><tp:taxon-name-part taxon-name-part-type="species" reg="dentatus">dentatus</tp:taxon-name-part></tp:taxon-name></italic>, right protarsus, ventral aspect <bold>G</bold><italic><tp:taxon-name><tp:taxon-name-part taxon-name-part-type="genus" reg="Serranillus">Serranillus</tp:taxon-name-part><tp:taxon-name-part taxon-name-part-type="species" reg="dunavani">dunavani</tp:taxon-name-part></tp:taxon-name></italic> (Jeannel), right protarsus, ventral aspect <bold>H</bold><italic><tp:taxon-name><tp:taxon-name-part taxon-name-part-type="genus" reg="Anillinus">Anillinus</tp:taxon-name-part><tp:taxon-name-part taxon-name-part-type="species" reg="murrayae">murrayae</tp:taxon-name-part></tp:taxon-name></italic> Sokolov &amp; Carlton, right protarsus, ventral aspect <bold>I</bold><italic><tp:taxon-name><tp:taxon-name-part taxon-name-part-type="genus" reg="Anillinus">A.</tp:taxon-name-part><tp:taxon-name-part taxon-name-part-type="species" reg="montrex">montrex</tp:taxon-name-part></tp:taxon-name></italic>, right protarsus, ventral aspect. Scale bars: 0.1 mm.</p></caption><graphic xmlns:xlink="http://www.w3.org/1999/xlink" xlink:href="zookeys-1209-069_article-125897__-g010.jpg" position="float" orientation="portrait" xlink:type="simple" id="oo_1110349.jpg"><uri content-type="original_file" xlink:type="simple">https://binary.pensoft.net/fig/1110349</uri></graphic></fig><fig id="F11" position="float" orientation="portrait"><object-id xmlns:xlink="http://www.w3.org/1999/xlink" content-type="doi" xlink:type="simple">10.3897/zookeys.1209.125897.figure11</object-id><object-id xmlns:xlink="http://www.w3.org/1999/xlink" content-type="zenodo_dep_id" xlink:type="simple">13291702</object-id><object-id xmlns:xlink="http://www.w3.org/1999/xlink" content-type="arpha" xlink:type="simple">DA80F251-230B-5145-8D8A-F82E4EF4D3B6</object-id><label>Figure 11.</label><caption><p>SEM micrographs of mouthparts of Appalachian <tp:taxon-name><tp:taxon-name-part taxon-name-part-type="tribe">Anillini</tp:taxon-name-part></tp:taxon-name> genera <bold>A</bold> mentum of <italic><tp:taxon-name><tp:taxon-name-part taxon-name-part-type="genus" reg="Serranillus">Serranillus</tp:taxon-name-part><tp:taxon-name-part taxon-name-part-type="species" reg="dunavani">dunavani</tp:taxon-name-part></tp:taxon-name></italic> (Jeannel) <bold>B</bold> mentum of <italic><tp:taxon-name><tp:taxon-name-part taxon-name-part-type="genus" reg="Anillinus">Anillinus</tp:taxon-name-part><tp:taxon-name-part taxon-name-part-type="species" reg="choestoea">choestoea</tp:taxon-name-part></tp:taxon-name></italic><bold>C</bold> mandibles of <italic><tp:taxon-name><tp:taxon-name-part taxon-name-part-type="genus" reg="Serranillus">S.</tp:taxon-name-part><tp:taxon-name-part taxon-name-part-type="species" reg="dunavani">dunavani</tp:taxon-name-part></tp:taxon-name></italic>, dorsal aspect <bold>D</bold> mandibles of <italic><tp:taxon-name><tp:taxon-name-part taxon-name-part-type="genus" reg="Anillinus">A.</tp:taxon-name-part><tp:taxon-name-part taxon-name-part-type="species" reg="choestoea">choestoea</tp:taxon-name-part></tp:taxon-name></italic>, dorsal aspect. Scale bars: 0.1 mm.</p></caption><graphic xmlns:xlink="http://www.w3.org/1999/xlink" xlink:href="zookeys-1209-069_article-125897__-g011.jpg" position="float" orientation="portrait" xlink:type="simple" id="oo_1110350.jpg"><uri content-type="original_file" xlink:type="simple">https://binary.pensoft.net/fig/1110350</uri></graphic></fig></tp:treatment-sec><tp:treatment-sec sec-type="material" id="SECID0EAZBK"><title>Other material</title><p><bold>(<italic>n</italic> = 177, <named-content xmlns:xlink="http://www.w3.org/1999/xlink" content-type="dwc:institutional_code" xlink:title="Carnegie Museum of Natural History" xlink:href="http://grbio.org/institution/carnegie-museum-natural-history" xlink:type="simple">CMNH</named-content>, <named-content xmlns:xlink="http://www.w3.org/1999/xlink" content-type="dwc:institutional_code" xlink:title="Clemson University Arthropod Collection" xlink:href="http://grbio.org/institution/clemson-university-arthropod-collection" xlink:type="simple">CUAC</named-content>, <abbrev xmlns:xlink="http://www.w3.org/1999/xlink" xlink:title="Curt Harden personal collection, Central, SC, USA" id="ABBRID0ESZBK" xlink:type="simple">CWHc</abbrev>, <named-content xmlns:xlink="http://www.w3.org/1999/xlink" content-type="dwc:institutional_code" xlink:title="North Carolina State University" xlink:href="http://grbio.org/institution/north-carolina-state-university-insect-museum" xlink:type="simple">NCSU</named-content>, <named-content xmlns:xlink="http://www.w3.org/1999/xlink" content-type="dwc:institutional_code" xlink:title="Ohio State University Collection" xlink:href="http://grbio.org/institution/ohio-state-university" xlink:type="simple">OSUC</named-content>, <named-content xmlns:xlink="http://www.w3.org/1999/xlink" content-type="dwc:institutional_code" xlink:title="United States National Museum of Natural History" xlink:href="http://grbio.org/institution/smithsonian-institution-national-museum-natural-history-0" xlink:type="simple">USNM</named-content>). USA</bold> • <bold>North Carolina</bold> • 1 ♂; <bold>Clay Co</bold>.; Nantahala National Forest, Shooting Creek Bald; <named-content xmlns:xlink="http://www.w3.org/1999/xlink" content-type="dwc:verbatimCoordinates" xlink:type="simple"><named-content content-type="geo-json" specific-use="{&#34;type&#34;:&#34;Point&#34;,&#34;coordinates&#34;:[-83.646600,35.067900]}" id="NCID0EK1BK" xlink:type="simple">35.0679, -83.6466</named-content></named-content>; 11 May 2020; C.W. Harden and M.S. Caterino leg.; CWH-381, CUAC000066851; • 1 ♂, 4 ♀; same data as previous; <abbrev xmlns:xlink="http://www.w3.org/1999/xlink" xlink:title="Curt Harden personal collection, Central, SC, USA" id="ABBRID0EV1BK" xlink:type="simple">CWHc</abbrev>; • 1 ♂, 1 ♀; <bold>Clay Co.</bold>; Nantahala National Forest, Shooting Creek Bald; <named-content xmlns:xlink="http://www.w3.org/1999/xlink" content-type="dwc:verbatimCoordinates" xlink:type="simple"><named-content content-type="geo-json" specific-use="{&#34;type&#34;:&#34;Point&#34;,&#34;coordinates&#34;:[-83.646400,35.068100]}" id="NCID0E51BK" xlink:type="simple">35.0681, -83.6464</named-content></named-content>; 11 May 2020; C.W. Harden leg.; <abbrev xmlns:xlink="http://www.w3.org/1999/xlink" xlink:title="Curt Harden personal collection, Central, SC, USA" id="ABBRID0ED2BK" xlink:type="simple">CWHc</abbrev>; • 2 ♀; <bold>Henderson Co.</bold>; 0.3 miles southwest of Bat Cave; <named-content xmlns:xlink="http://www.w3.org/1999/xlink" content-type="dwc:verbatimCoordinates" xlink:type="simple"><named-content content-type="geo-json" specific-use="{&#34;type&#34;:&#34;Point&#34;,&#34;coordinates&#34;:[-82.291000,35.447000]}" id="NCID0EM2BK" xlink:type="simple">35.4470, -82.2910</named-content></named-content>; 22 July 1967; S. Peck and A. Fiske leg.; <named-content xmlns:xlink="http://www.w3.org/1999/xlink" content-type="dwc:institutional_code" xlink:title="Carnegie Museum of Natural History" xlink:href="http://grbio.org/institution/carnegie-museum-natural-history" xlink:type="simple">CMNH</named-content>; • 2 ♂, 1 ♀; <bold>Macon Co.</bold>; 1 mile northwest of Highlands; <named-content xmlns:xlink="http://www.w3.org/1999/xlink" content-type="dwc:verbatimCoordinates" xlink:type="simple"><named-content content-type="geo-json" specific-use="{&#34;type&#34;:&#34;Point&#34;,&#34;coordinates&#34;:[-83.217000,35.061000]}" id="NCID0EG3BK" xlink:type="simple">35.061, -83.217</named-content></named-content>; 16 Aug. 1981; Q.D. Wheeler leg.; <named-content xmlns:xlink="http://www.w3.org/1999/xlink" content-type="dwc:institutional_code" xlink:title="Ohio State University Collection" xlink:href="http://grbio.org/institution/ohio-state-university" xlink:type="simple">OSUC</named-content>; • 1 ♂, 1 ♀; <bold>Macon Co.</bold>; Nantahala National Forest, Cowee Bald; <named-content xmlns:xlink="http://www.w3.org/1999/xlink" content-type="dwc:verbatimCoordinates" xlink:type="simple"><named-content content-type="geo-json" specific-use="{&#34;type&#34;:&#34;Point&#34;,&#34;coordinates&#34;:[-83.335000,35.326900]}" id="NCID0EU3BK" xlink:type="simple">35.3269, -83.3350</named-content></named-content>; 15 Sep. 2020; • 1 ♂; <bold>Montgomery Co.</bold>; Uwarrie National Forest, 2 miles south of Eldorado, Route 109; <named-content xmlns:xlink="http://www.w3.org/1999/xlink" content-type="dwc:verbatimCoordinates" xlink:type="simple"><named-content content-type="geo-json" specific-use="{&#34;type&#34;:&#34;Point&#34;,&#34;coordinates&#34;:[-80.019000,35.434000]}" id="NCID0E53BK" xlink:type="simple">35.4340, -80.0190</named-content></named-content>; 27 Aug. 1990; W. Reeves leg.; LSAM0153884; <named-content xmlns:xlink="http://www.w3.org/1999/xlink" content-type="dwc:institutional_code" xlink:title="North Carolina State University" xlink:href="http://grbio.org/institution/north-carolina-state-university-insect-museum" xlink:type="simple">NCSU</named-content>; • 2 ♂, 1 ♀; <bold>Polk Co.</bold>; Green River Game Lands; <named-content xmlns:xlink="http://www.w3.org/1999/xlink" content-type="dwc:verbatimCoordinates" xlink:type="simple"><named-content content-type="geo-json" specific-use="{&#34;type&#34;:&#34;Point&#34;,&#34;coordinates&#34;:[-82.261000,35.294000]}" id="NCID0EM4BK" xlink:type="simple">35.2940, -82.2610</named-content></named-content>; 18 Mar. 2018; M.S. Caterino leg.; CUAC000107846, CUAC000107847, CUAC000107856; • 1 ♀; <bold>Polk Co.</bold>; Lower Bradley Falls Trail; <named-content xmlns:xlink="http://www.w3.org/1999/xlink" content-type="dwc:verbatimCoordinates" xlink:type="simple"><named-content content-type="geo-json" specific-use="{&#34;type&#34;:&#34;Point&#34;,&#34;coordinates&#34;:[-82.287800,35.358000]}" id="NCID0E34BK" xlink:type="simple">35.3580, -82.2878</named-content></named-content>; 19 Mar. 2018; M.S. Caterino leg.; CUAC000107772; • 2 ♂, 2 ♀; <bold>Polk Co.</bold>; Melrose Falls; <named-content xmlns:xlink="http://www.w3.org/1999/xlink" content-type="dwc:verbatimCoordinates" xlink:type="simple"><named-content content-type="geo-json" specific-use="{&#34;type&#34;:&#34;Point&#34;,&#34;coordinates&#34;:[-82.298500,35.221700]}" id="NCID0EM5BK" xlink:type="simple">35.2217, -82.2985</named-content></named-content>; 10 Aug. 2021; M.S. Caterino leg.; • 1 unsexed; <bold>Swain Co.</bold>; Great Smoky Mountains National Park, Deep Creek area, loop trail at Sunkota Ridge trail; <named-content xmlns:xlink="http://www.w3.org/1999/xlink" content-type="dwc:verbatimCoordinates" xlink:type="simple"><named-content content-type="geo-json" specific-use="{&#34;type&#34;:&#34;Point&#34;,&#34;coordinates&#34;:[-83.420000,35.475000]}" id="NCID0E35BK" xlink:type="simple">35.4750, -83.4200</named-content></named-content>; 25 Jul. 2002; C.E. Carlton leg.; NCSU_ENT00293747; <named-content xmlns:xlink="http://www.w3.org/1999/xlink" content-type="dwc:institutional_code" xlink:title="North Carolina State University" xlink:href="http://grbio.org/institution/north-carolina-state-university-insect-museum" xlink:type="simple">NCSU</named-content>; • 1 unsexed; <bold>Swain Co.</bold>; Great Smoky Mountains National Park, Lakeshore Trail; <named-content xmlns:xlink="http://www.w3.org/1999/xlink" content-type="dwc:verbatimCoordinates" xlink:type="simple"><named-content content-type="geo-json" specific-use="{&#34;type&#34;:&#34;Point&#34;,&#34;coordinates&#34;:[-83.541000,35.452000]}" id="NCID0EK6BK" xlink:type="simple">35.4520, -83.5410</named-content></named-content>; 18 Jul. 2018; A.K. Tishechkin leg.; NCSU_ENT00293744; <named-content xmlns:xlink="http://www.w3.org/1999/xlink" content-type="dwc:institutional_code" xlink:title="North Carolina State University" xlink:href="http://grbio.org/institution/north-carolina-state-university-insect-museum" xlink:type="simple">NCSU</named-content>; • 1 ♂, 1 ♀; <bold>Transylvania Co.</bold>; Sassafras Mountain; <named-content xmlns:xlink="http://www.w3.org/1999/xlink" content-type="dwc:verbatimCoordinates" xlink:type="simple"><named-content content-type="geo-json" specific-use="{&#34;type&#34;:&#34;Point&#34;,&#34;coordinates&#34;:[-82.777600,35.065600]}" id="NCID0E56BK" xlink:type="simple">35.0656, -82.7776</named-content></named-content>; 11 Jun. 2020; <named-content xmlns:xlink="http://www.w3.org/1999/xlink" content-type="dwc:institutional_code" xlink:title="Clemson University Arthropod Collection" xlink:href="http://grbio.org/institution/clemson-university-arthropod-collection" xlink:type="simple">CUAC</named-content>; • 1 ♂, 2 ♀; <bold>Transylvania Co.</bold>; 1 mile south of Rosman, NC 178; <named-content xmlns:xlink="http://www.w3.org/1999/xlink" content-type="dwc:verbatimCoordinates" xlink:type="simple"><named-content content-type="geo-json" specific-use="{&#34;type&#34;:&#34;Point&#34;,&#34;coordinates&#34;:[-82.823000,35.129000]}" id="NCID0EMACK" xlink:type="simple">35.1290, -82.8230</named-content></named-content>; [no date]; J.F. and S. Cornell leg.; <named-content xmlns:xlink="http://www.w3.org/1999/xlink" content-type="dwc:institutional_code" xlink:title="North Carolina State University" xlink:href="http://grbio.org/institution/north-carolina-state-university-insect-museum" xlink:type="simple">NCSU</named-content>; • <bold>South Carolina</bold>; • 1 ♂; <bold>Abbeville Co.</bold>; Sumter National Forest, Long Cane Creek; <named-content xmlns:xlink="http://www.w3.org/1999/xlink" content-type="dwc:verbatimCoordinates" xlink:type="simple"><named-content content-type="geo-json" specific-use="{&#34;type&#34;:&#34;Point&#34;,&#34;coordinates&#34;:[-82.323000,34.134500]}" id="NCID0ECBCK" xlink:type="simple">34.1345, -82.3230</named-content></named-content>; 4 Feb. 2022; M. Ferro leg.; <abbrev xmlns:xlink="http://www.w3.org/1999/xlink" xlink:title="Curt Harden personal collection, Central, SC, USA" id="ABBRID0EHBCK" xlink:type="simple">CWHc</abbrev>; • 1 ♀; <bold>Abbeville Co.</bold>; Sumter National Forest, off Cedar Springs Road; <named-content xmlns:xlink="http://www.w3.org/1999/xlink" content-type="dwc:verbatimCoordinates" xlink:type="simple"><named-content content-type="geo-json" specific-use="{&#34;type&#34;:&#34;Point&#34;,&#34;coordinates&#34;:[-82.339000,34.108600]}" id="NCID0EQBCK" xlink:type="simple">34.1086, -82.3390</named-content></named-content>; 25 Sep. 2020; C.W. Harden leg.; CWH-267, CUAC000066830; • 1 ♂; <bold>Greenville Co.</bold>; Highway 97, River Falls Lodge; <named-content xmlns:xlink="http://www.w3.org/1999/xlink" content-type="dwc:verbatimCoordinates" xlink:type="simple"><named-content content-type="geo-json" specific-use="{&#34;type&#34;:&#34;Point&#34;,&#34;coordinates&#34;:[-82.540500,35.122100]}" id="NCID0E1BCK" xlink:type="simple">35.1221, -82.5405</named-content></named-content>; 18 Mar. 2017; M. Ferro leg.; CUAC000049982; • 1 ♂, 11 ♀; <bold>Greenville Co.</bold>; Ashmore Heritage Preserve; <named-content xmlns:xlink="http://www.w3.org/1999/xlink" content-type="dwc:verbatimCoordinates" xlink:type="simple"><named-content content-type="geo-json" specific-use="{&#34;type&#34;:&#34;Point&#34;,&#34;coordinates&#34;:[-82.578800,35.086700]}" id="NCID0EECCK" xlink:type="simple">35.0867, -82.5788</named-content></named-content>; 14 Mar. 2020; C.W. Harden and L.M. Thompson leg.; <abbrev xmlns:xlink="http://www.w3.org/1999/xlink" xlink:title="Curt Harden personal collection, Central, SC, USA" id="ABBRID0EJCCK" xlink:type="simple">CWHc</abbrev>; • 1 ♂; <bold>Greenville Co.</bold>; Ashmore Heritage Preserve; <named-content xmlns:xlink="http://www.w3.org/1999/xlink" content-type="dwc:verbatimCoordinates" xlink:type="simple"><named-content content-type="geo-json" specific-use="{&#34;type&#34;:&#34;Point&#34;,&#34;coordinates&#34;:[-82.593000,35.093300]}" id="NCID0ESCCK" xlink:type="simple">35.0933, -82.5930</named-content></named-content>; 29 Jun. 2015; S. Myers leg.; MSC-2463, CUAC000185783; • 1 ♂; <bold>Greenville Co.</bold>; Chestnut Ridge Heritage Preserve; <named-content xmlns:xlink="http://www.w3.org/1999/xlink" content-type="dwc:verbatimCoordinates" xlink:type="simple"><named-content content-type="geo-json" specific-use="{&#34;type&#34;:&#34;Point&#34;,&#34;coordinates&#34;:[-82.277900,35.150600]}" id="NCID0ECDCK" xlink:type="simple">35.1506, -82.2779</named-content></named-content>; 8 Apr. 2018; M. Caterino and L. Vasquez leg.; CUAC000108123; • 1 ♀; <bold>Greenville Co.</bold>; Chestnut Ridge Heritage Preserve; <named-content xmlns:xlink="http://www.w3.org/1999/xlink" content-type="dwc:verbatimCoordinates" xlink:type="simple"><named-content content-type="geo-json" specific-use="{&#34;type&#34;:&#34;Point&#34;,&#34;coordinates&#34;:[-82.282100,35.150700]}" id="NCID0EMDCK" xlink:type="simple">35.1507, -82.2821</named-content></named-content>; 20 Oct. 2021; C.W. Harden leg.; <abbrev xmlns:xlink="http://www.w3.org/1999/xlink" xlink:title="Curt Harden personal collection, Central, SC, USA" id="ABBRID0ERDCK" xlink:type="simple">CWHc</abbrev>; • <italic>n</italic> = 11; <bold>Kershaw Co.</bold>; English Swamp, Wateree Floodland Memorial Forest; <named-content xmlns:xlink="http://www.w3.org/1999/xlink" content-type="dwc:verbatimCoordinates" xlink:type="simple"><named-content content-type="geo-json" specific-use="{&#34;type&#34;:&#34;Point&#34;,&#34;coordinates&#34;:[-80.657800,34.091100]}" id="NCID0E3DCK" xlink:type="simple">34.0911, -80.6578</named-content></named-content>; 27 Feb. 2010; J.F. Cornell, S. Cornell and B. Gregory leg.; <named-content xmlns:xlink="http://www.w3.org/1999/xlink" content-type="dwc:institutional_code" xlink:title="North Carolina State University" xlink:href="http://grbio.org/institution/north-carolina-state-university-insect-museum" xlink:type="simple">NCSU</named-content>; • 2 ♀; <bold>Oconee Co.</bold>; Coon Branch Natural Area; <named-content xmlns:xlink="http://www.w3.org/1999/xlink" content-type="dwc:verbatimCoordinates" xlink:type="simple"><named-content content-type="geo-json" specific-use="{&#34;type&#34;:&#34;Point&#34;,&#34;coordinates&#34;:[-83.000000,35.020000]}" id="NCID0EQECK" xlink:type="simple">35.0200, -83.0000</named-content></named-content>; 21 Jun. 2018; D. Chandler leg.; CUAC000109930 and CUAC000109964; • 4 ♂, 2 ♀; <bold>Oconee Co.</bold>; Coon Branch Natural Area; <named-content xmlns:xlink="http://www.w3.org/1999/xlink" content-type="dwc:verbatimCoordinates" xlink:type="simple"><named-content content-type="geo-json" specific-use="{&#34;type&#34;:&#34;Point&#34;,&#34;coordinates&#34;:[-82.997000,35.017000]}" id="NCID0E1ECK" xlink:type="simple">35.0170, -82.9970</named-content></named-content>; 18 Oct. 2020; C.W. Harden leg.; <abbrev xmlns:xlink="http://www.w3.org/1999/xlink" xlink:title="Curt Harden personal collection, Central, SC, USA" id="ABBRID0E6ECK" xlink:type="simple">CWHc</abbrev>; • 1 ♂; <bold>Oconee Co.</bold>; Devils Fork State Park; <named-content xmlns:xlink="http://www.w3.org/1999/xlink" content-type="dwc:verbatimCoordinates" xlink:type="simple"><named-content content-type="geo-json" specific-use="{&#34;type&#34;:&#34;Point&#34;,&#34;coordinates&#34;:[-82.879800,34.939000]}" id="NCID0EIFCK" xlink:type="simple">34.9390, -82.8798</named-content></named-content>; 26 Apr. 2015; S. Myers leg.; MSC-2454, CUAC000185791; • 1 ♂, 2 ♀; <bold>Oconee Co.</bold>; East Fork [Chattooga River]; <named-content xmlns:xlink="http://www.w3.org/1999/xlink" content-type="dwc:verbatimCoordinates" xlink:type="simple"><named-content content-type="geo-json" specific-use="{&#34;type&#34;:&#34;Point&#34;,&#34;coordinates&#34;:[-83.098100,34.984300]}" id="NCID0EYFCK" xlink:type="simple">34.9843, -83.0981</named-content></named-content>; 4 May 2015; M.S. Caterino and S. Myers leg.; CUAC000110650, CUAC000110651, CUAC000110653; • 1 ♀; <bold>Oconee Co.</bold>; East Fork trail, Ellicott Rock Wilderness; <named-content xmlns:xlink="http://www.w3.org/1999/xlink" content-type="dwc:verbatimCoordinates" xlink:type="simple"><named-content content-type="geo-json" specific-use="{&#34;type&#34;:&#34;Point&#34;,&#34;coordinates&#34;:[-83.098000,34.991300]}" id="NCID0EOGCK" xlink:type="simple">34.9913, -83.0980</named-content></named-content>; 29 Jun. 2015; S. Myers leg.; SSM250, CUAC000185792; • 1 unsexed; <bold>Oconee Co.</bold>; East Fork trail; <named-content xmlns:xlink="http://www.w3.org/1999/xlink" content-type="dwc:verbatimCoordinates" xlink:type="simple"><named-content content-type="geo-json" specific-use="{&#34;type&#34;:&#34;Point&#34;,&#34;coordinates&#34;:[-83.097900,34.983800]}" id="NCID0E5GCK" xlink:type="simple">34.9838, -83.0979</named-content></named-content>; 4 May. 2015; S. Myers leg.; SSM415, CUAC000185793; • 2 ♂, 1 ♀; <bold>Oconee Co.</bold>; Hill above parking lot near Stumphouse Tunnel; <named-content xmlns:xlink="http://www.w3.org/1999/xlink" content-type="dwc:verbatimCoordinates" xlink:type="simple"><named-content content-type="geo-json" specific-use="{&#34;type&#34;:&#34;Point&#34;,&#34;coordinates&#34;:[-83.123500,34.809700]}" id="NCID0EOHCK" xlink:type="simple">34.8097, -83.1235</named-content></named-content>; 5 Jul. 2019; C.W. Harden leg.; <abbrev xmlns:xlink="http://www.w3.org/1999/xlink" xlink:title="Curt Harden personal collection, Central, SC, USA" id="ABBRID0ETHCK" xlink:type="simple">CWHc</abbrev>; • 1 ♂; <bold>Oconee Co.</bold>; Martin Creek Landing; <named-content xmlns:xlink="http://www.w3.org/1999/xlink" content-type="dwc:verbatimCoordinates" xlink:type="simple"><named-content content-type="geo-json" specific-use="{&#34;type&#34;:&#34;Point&#34;,&#34;coordinates&#34;:[-82.866300,34.638900]}" id="NCID0E3HCK" xlink:type="simple">34.6389, -82.8663</named-content></named-content>; 26 May 2022; C.W. Harden leg.; CWH-448, CUAC000066843; • 1 ♀; <bold>Oconee Co.</bold>; Oconee State Park, 6.7 miles north-northwest of Walhalla; <named-content xmlns:xlink="http://www.w3.org/1999/xlink" content-type="dwc:verbatimCoordinates" xlink:type="simple"><named-content content-type="geo-json" specific-use="{&#34;type&#34;:&#34;Point&#34;,&#34;coordinates&#34;:[-83.105000,34.869000]}" id="NCID0EGICK" xlink:type="simple">34.8690, -83.1050</named-content></named-content>; 1 Jul. 1983; J. Pakaluk leg.; <named-content xmlns:xlink="http://www.w3.org/1999/xlink" content-type="dwc:institutional_code" xlink:title="North Carolina State University" xlink:href="http://grbio.org/institution/north-carolina-state-university-insect-museum" xlink:type="simple">NCSU</named-content>; • 2 ♂, 5 ♀; <bold>Oconee Co.</bold>; Oconee State Park; <named-content xmlns:xlink="http://www.w3.org/1999/xlink" content-type="dwc:verbatimCoordinates" xlink:type="simple"><named-content content-type="geo-json" specific-use="{&#34;type&#34;:&#34;Point&#34;,&#34;coordinates&#34;:[-83.105000,34.869000]}" id="NCID0EUICK" xlink:type="simple">34.8690, -83.1050</named-content></named-content>; 21 Jul. 1967; S. Peck and A. Fiske leg.; <named-content xmlns:xlink="http://www.w3.org/1999/xlink" content-type="dwc:institutional_code" xlink:title="Carnegie Museum of Natural History" xlink:href="http://grbio.org/institution/carnegie-museum-natural-history" xlink:type="simple">CMNH</named-content>; • 1 ♂, 1 ♀; <bold>Oconee Co.</bold>; Sumter National Forest, Yellow Branch Falls; <named-content xmlns:xlink="http://www.w3.org/1999/xlink" content-type="dwc:verbatimCoordinates" xlink:type="simple"><named-content content-type="geo-json" specific-use="{&#34;type&#34;:&#34;Point&#34;,&#34;coordinates&#34;:[-83.128300,34.806700]}" id="NCID0EOJCK" xlink:type="simple">34.8067, -83.1283</named-content></named-content>; 12 Oct. 2017; M.S. Caterino leg.; CUAC000107624 and CUAC000107625; • 3 ♂, 1 ♀; <bold>Oconee Co.</bold>; Sumter National Forest, Forest service road 725; <named-content xmlns:xlink="http://www.w3.org/1999/xlink" content-type="dwc:verbatimCoordinates" xlink:type="simple"><named-content content-type="geo-json" specific-use="{&#34;type&#34;:&#34;Point&#34;,&#34;coordinates&#34;:[-83.167700,34.839500]}" id="NCID0E5JCK" xlink:type="simple">34.8395, -83.1677</named-content></named-content>; 13 Sep. 2020; A. Deczynski leg.; <abbrev xmlns:xlink="http://www.w3.org/1999/xlink" xlink:title="Curt Harden personal collection, Central, SC, USA" id="ABBRID0EJKCK" xlink:type="simple">CWHc</abbrev>; • 1 ♂; <bold>Oconee Co.</bold>; Sumter National Forest, Indian Camp Branch; <named-content xmlns:xlink="http://www.w3.org/1999/xlink" content-type="dwc:verbatimCoordinates" xlink:type="simple"><named-content content-type="geo-json" specific-use="{&#34;type&#34;:&#34;Point&#34;,&#34;coordinates&#34;:[-83.072400,34.989800]}" id="NCID0ESKCK" xlink:type="simple">34.9898, -83.0724</named-content></named-content>; 4 May 2015; M.S. Caterino and S. Myers leg.; CUAC000010470; • 2 ♂, 2 ♀; <bold>Oconee Co.</bold>; Sumter National Forest, Tater Hill trail; <named-content xmlns:xlink="http://www.w3.org/1999/xlink" content-type="dwc:verbatimCoordinates" xlink:type="simple"><named-content content-type="geo-json" specific-use="{&#34;type&#34;:&#34;Point&#34;,&#34;coordinates&#34;:[-83.011600,34.961200]}" id="NCID0EILCK" xlink:type="simple">34.9612, -83.0116</named-content></named-content>; 24 Feb. 2018; M. Caterino leg.; <named-content xmlns:xlink="http://www.w3.org/1999/xlink" content-type="dwc:institutional_code" xlink:title="Clemson University Arthropod Collection" xlink:href="http://grbio.org/institution/clemson-university-arthropod-collection" xlink:type="simple">CUAC</named-content>; • 1 ♂; <bold>Pickens Co.</bold>; Chimneytop Gap; <named-content xmlns:xlink="http://www.w3.org/1999/xlink" content-type="dwc:verbatimCoordinates" xlink:type="simple"><named-content content-type="geo-json" specific-use="{&#34;type&#34;:&#34;Point&#34;,&#34;coordinates&#34;:[-82.800800,35.062000]}" id="NCID0EWLCK" xlink:type="simple">35.0620, -82.8008</named-content></named-content>; 10 Jun. 2015; S. Myers leg.; MSC-2457, CUAC000185780; • 1 ♂; <bold>Pickens Co.</bold>; Chimneytop Gap; <named-content xmlns:xlink="http://www.w3.org/1999/xlink" content-type="dwc:verbatimCoordinates" xlink:type="simple"><named-content content-type="geo-json" specific-use="{&#34;type&#34;:&#34;Point&#34;,&#34;coordinates&#34;:[-82.796400,35.063200]}" id="NCID0EGMCK" xlink:type="simple">35.0632, -82.7964</named-content></named-content>; 23 Mar. 2023; C.W. Harden leg.; <abbrev xmlns:xlink="http://www.w3.org/1999/xlink" xlink:title="Curt Harden personal collection, Central, SC, USA" id="ABBRID0ELMCK" xlink:type="simple">CWHc</abbrev>; • 1 ♂, 1 ♀; <bold>Pickens Co.</bold>; Chimneytop Gap; <named-content xmlns:xlink="http://www.w3.org/1999/xlink" content-type="dwc:verbatimCoordinates" xlink:type="simple"><named-content content-type="geo-json" specific-use="{&#34;type&#34;:&#34;Point&#34;,&#34;coordinates&#34;:[-82.796800,35.063000]}" id="NCID0EUMCK" xlink:type="simple">35.0630, -82.7968</named-content></named-content>; 23 Mar. 2023; C.W. Harden leg.; <abbrev xmlns:xlink="http://www.w3.org/1999/xlink" xlink:title="Curt Harden personal collection, Central, SC, USA" id="ABBRID0EZMCK" xlink:type="simple">CWHc</abbrev>; • 1 ♂; <bold>Pickens Co.</bold>; Clemson Experimental Forest; <named-content xmlns:xlink="http://www.w3.org/1999/xlink" content-type="dwc:verbatimCoordinates" xlink:type="simple"><named-content content-type="geo-json" specific-use="{&#34;type&#34;:&#34;Point&#34;,&#34;coordinates&#34;:[-82.843600,34.738400]}" id="NCID0ECNCK" xlink:type="simple">34.7384, -82.8436</named-content></named-content>; 20 Feb. 2023; E. Recuero leg.; <abbrev xmlns:xlink="http://www.w3.org/1999/xlink" xlink:title="Curt Harden personal collection, Central, SC, USA" id="ABBRID0EHNCK" xlink:type="simple">CWHc</abbrev>; • 1 ♀; <bold>Pickens Co.</bold>; Clemson Experimental Forest, Waldrop Stone area; <named-content xmlns:xlink="http://www.w3.org/1999/xlink" content-type="dwc:verbatimCoordinates" xlink:type="simple"><named-content content-type="geo-json" specific-use="{&#34;type&#34;:&#34;Point&#34;,&#34;coordinates&#34;:[-82.821600,34.739000]}" id="NCID0EQNCK" xlink:type="simple">34.7390, -82.8216</named-content></named-content>; 2 Feb. 2021; C.W. Harden leg.; <abbrev xmlns:xlink="http://www.w3.org/1999/xlink" xlink:title="Curt Harden personal collection, Central, SC, USA" id="ABBRID0EVNCK" xlink:type="simple">CWHc</abbrev>; • 1 ♂; <bold>Pickens Co.</bold>; Clemson Experimental Forest, Wildcat Creek; <named-content xmlns:xlink="http://www.w3.org/1999/xlink" content-type="dwc:verbatimCoordinates" xlink:type="simple"><named-content content-type="geo-json" specific-use="{&#34;type&#34;:&#34;Point&#34;,&#34;coordinates&#34;:[-82.855100,34.756100]}" id="NCID0E5NCK" xlink:type="simple">34.7561, -82.8551</named-content></named-content>; 20 Jun. 2018; C.W. Harden leg.; <abbrev xmlns:xlink="http://www.w3.org/1999/xlink" xlink:title="Curt Harden personal collection, Central, SC, USA" id="ABBRID0EDOCK" xlink:type="simple">CWHc</abbrev>; • 3 ♂, 1 ♀; <bold>Pickens Co.</bold>; Clemson; <named-content xmlns:xlink="http://www.w3.org/1999/xlink" content-type="dwc:verbatimCoordinates" xlink:type="simple"><named-content content-type="geo-json" specific-use="{&#34;type&#34;:&#34;Point&#34;,&#34;coordinates&#34;:[-82.833000,34.682000]}" id="NCID0EMOCK" xlink:type="simple">34.6820, -82.8330</named-content></named-content>; 4 Oct. 1966; J.A. Payne leg.; <named-content xmlns:xlink="http://www.w3.org/1999/xlink" content-type="dwc:institutional_code" xlink:title="Carnegie Museum of Natural History" xlink:href="http://grbio.org/institution/carnegie-museum-natural-history" xlink:type="simple">CMNH</named-content>; • 1 ♀; <bold>Pickens Co.</bold>; Clemson; <named-content xmlns:xlink="http://www.w3.org/1999/xlink" content-type="dwc:verbatimCoordinates" xlink:type="simple"><named-content content-type="geo-json" specific-use="{&#34;type&#34;:&#34;Point&#34;,&#34;coordinates&#34;:[-82.833000,34.682000]}" id="NCID0EAPCK" xlink:type="simple">34.6820, -82.8330</named-content></named-content>; 19 May 1962; J.A. Payne leg.; <named-content xmlns:xlink="http://www.w3.org/1999/xlink" content-type="dwc:institutional_code" xlink:title="Carnegie Museum of Natural History" xlink:href="http://grbio.org/institution/carnegie-museum-natural-history" xlink:type="simple">CMNH</named-content>; • 4 ♂, 2 ♀; <bold>Pickens Co.</bold>; Clemson; <named-content xmlns:xlink="http://www.w3.org/1999/xlink" content-type="dwc:verbatimCoordinates" xlink:type="simple"><named-content content-type="geo-json" specific-use="{&#34;type&#34;:&#34;Point&#34;,&#34;coordinates&#34;:[-82.833000,34.682000]}" id="NCID0EUPCK" xlink:type="simple">34.6820, -82.8330</named-content></named-content>; 20 Jun. 1962; J.A. Payne leg.; <named-content xmlns:xlink="http://www.w3.org/1999/xlink" content-type="dwc:institutional_code" xlink:title="Carnegie Museum of Natural History" xlink:href="http://grbio.org/institution/carnegie-museum-natural-history" xlink:type="simple">CMNH</named-content>; • 1 ♂; <bold>Pickens Co.</bold>; Eastatoe Creek Heritage Preserve; <named-content xmlns:xlink="http://www.w3.org/1999/xlink" content-type="dwc:verbatimCoordinates" xlink:type="simple"><named-content content-type="geo-json" specific-use="{&#34;type&#34;:&#34;Point&#34;,&#34;coordinates&#34;:[-82.491000,35.157700]}" id="NCID0EIQCK" xlink:type="simple">35.1577, -82.4910</named-content></named-content>; 30 Mar. 2015; S. Myers leg.; MSC-2455, CUAC000185778; • 1 ♂; <bold>Pickens Co.</bold>; Eastatoe Creek Heritage Preserve; [incorrect coordinates]; 30 Mar. 2015; S. Myers leg.; MSC-2461, CUAC000185781; • 1 ♀; <bold>Pickens Co.</bold>; Eastatoe Heritage Preserve; <named-content xmlns:xlink="http://www.w3.org/1999/xlink" content-type="dwc:verbatimCoordinates" xlink:type="simple"><named-content content-type="geo-json" specific-use="{&#34;type&#34;:&#34;Point&#34;,&#34;coordinates&#34;:[-82.817800,35.046200]}" id="NCID0EARCK" xlink:type="simple">35.0462, -82.8178</named-content></named-content>; 6 Apr. 2014; M. Caterino and K. Caterino leg.; CUAC000002709; • 2 ♂, 1 ♀; <bold>Pickens Co.</bold>; near Chimneytop Gap; <named-content xmlns:xlink="http://www.w3.org/1999/xlink" content-type="dwc:verbatimCoordinates" xlink:type="simple"><named-content content-type="geo-json" specific-use="{&#34;type&#34;:&#34;Point&#34;,&#34;coordinates&#34;:[-82.799600,35.063900]}" id="NCID0EKRCK" xlink:type="simple">35.0639, -82.7996</named-content></named-content>; 11 Sep. 2019; M.S. Caterino leg.; <named-content xmlns:xlink="http://www.w3.org/1999/xlink" content-type="dwc:institutional_code" xlink:title="Clemson University Arthropod Collection" xlink:href="http://grbio.org/institution/clemson-university-arthropod-collection" xlink:type="simple">CUAC</named-content>; • 4 ♀; <bold>Pickens Co.</bold>; Nine Times Preserve, <named-content xmlns:xlink="http://www.w3.org/1999/xlink" content-type="dwc:verbatimCoordinates" xlink:type="simple"><named-content content-type="geo-json" specific-use="{&#34;type&#34;:&#34;Point&#34;,&#34;coordinates&#34;:[-82.802300,34.946000]}" id="NCID0E5RCK" xlink:type="simple">34.9460, -82.8023</named-content></named-content>; 31 Sep. 2015; S. Myers leg.; SSM184 to SSM187, CUAC000185770, CUAC000185773 to CUAC000185775; • 2 ♂, 1 ♀; <bold>Pickens Co.</bold>; Nine Times Preserve; <named-content xmlns:xlink="http://www.w3.org/1999/xlink" content-type="dwc:verbatimCoordinates" xlink:type="simple"><named-content content-type="geo-json" specific-use="{&#34;type&#34;:&#34;Point&#34;,&#34;coordinates&#34;:[-82.799200,34.946500]}" id="NCID0EOSCK" xlink:type="simple">34.9465, -82.7992</named-content></named-content>; 27 Mar. 2015; S. Myers leg.; SSM188 to SSM190; CUAC000185769, CUAC000185776, CUAC000185777; • 3 ♂, 1 ♀; <bold>Pickens Co.</bold>; Nine Times Preserve; <named-content xmlns:xlink="http://www.w3.org/1999/xlink" content-type="dwc:verbatimCoordinates" xlink:type="simple"><named-content content-type="geo-json" specific-use="{&#34;type&#34;:&#34;Point&#34;,&#34;coordinates&#34;:[-82.802700,34.946400]}" id="NCID0E5SCK" xlink:type="simple">34.9464, -82.8027</named-content></named-content>; 27 Mar. 2015; M.S. Caterino and S. Myers leg.; CUAC000173553, CUAC000173556, CUAC000173557, CUAC000173559; • 1 larva, 1 ♂; <bold>Pickens Co.</bold>; Sassafras Mountain; <named-content xmlns:xlink="http://www.w3.org/1999/xlink" content-type="dwc:verbatimCoordinates" xlink:type="simple"><named-content content-type="geo-json" specific-use="{&#34;type&#34;:&#34;Point&#34;,&#34;coordinates&#34;:[-82.776700,35.064000]}" id="NCID0EUTCK" xlink:type="simple">35.0640, -82.7767</named-content></named-content>; 20 Oct. 2020; F. Etzler and P. Wooden leg.; CWH-311 and CWH-312, CUAC000185899 and CUAC000066867; • 8 ♂, 9 ♀; same data as previous; <named-content xmlns:xlink="http://www.w3.org/1999/xlink" content-type="dwc:institutional_code" xlink:title="Clemson University Arthropod Collection" xlink:href="http://grbio.org/institution/clemson-university-arthropod-collection" xlink:type="simple">CUAC</named-content>; • 2 ♀; <bold>Pickens Co.</bold>; Sassafras Mountain; <named-content xmlns:xlink="http://www.w3.org/1999/xlink" content-type="dwc:verbatimCoordinates" xlink:type="simple"><named-content content-type="geo-json" specific-use="{&#34;type&#34;:&#34;Point&#34;,&#34;coordinates&#34;:[-82.777400,35.064500]}" id="NCID0ECUCK" xlink:type="simple">35.0645, -82.7774</named-content></named-content>; 10 Jun. 2015; S. Myers leg.; SSM67 and SSM68, CUAC000185771 and CUAC000185785; • 2 ♀; <bold>Pickens Co.</bold>; Sassafras Mountain; <named-content xmlns:xlink="http://www.w3.org/1999/xlink" content-type="dwc:verbatimCoordinates" xlink:type="simple"><named-content content-type="geo-json" specific-use="{&#34;type&#34;:&#34;Point&#34;,&#34;coordinates&#34;:[-82.776000,35.063400]}" id="NCID0ESUCK" xlink:type="simple">35.0634, -82.7760</named-content></named-content>; 10 Jun. 2015; S. Myers leg.; SSM69 and SSM70, CUAC000185784 and CUAC000185790; • 3 ♂, 1 ♀; <bold>Pickens Co.</bold>; Sassafras Mountain; <named-content xmlns:xlink="http://www.w3.org/1999/xlink" content-type="dwc:verbatimCoordinates" xlink:type="simple"><named-content content-type="geo-json" specific-use="{&#34;type&#34;:&#34;Point&#34;,&#34;coordinates&#34;:[-82.770500,35.057900]}" id="NCID0ECVCK" xlink:type="simple">35.0579, -82.7705</named-content></named-content>; 10 Jun. 2015; S. Myers leg.; SSM71 to SSM74, CUAC000185786 to CUAC000185789; • 3 ♂, 5 ♀; <bold>Pickens Co.</bold>; Sassafras Mountain; <named-content xmlns:xlink="http://www.w3.org/1999/xlink" content-type="dwc:verbatimCoordinates" xlink:type="simple"><named-content content-type="geo-json" specific-use="{&#34;type&#34;:&#34;Point&#34;,&#34;coordinates&#34;:[-82.777400,35.064700]}" id="NCID0ESVCK" xlink:type="simple">35.0647, -82.7774</named-content></named-content>; 11 Jun. 2020; F. Etzler leg.; <named-content xmlns:xlink="http://www.w3.org/1999/xlink" content-type="dwc:institutional_code" xlink:title="Clemson University Arthropod Collection" xlink:href="http://grbio.org/institution/clemson-university-arthropod-collection" xlink:type="simple">CUAC</named-content>; • 5 ♂, 4 ♀; <bold>Pickens Co.</bold>; Sassafras Mountain; <named-content xmlns:xlink="http://www.w3.org/1999/xlink" content-type="dwc:verbatimCoordinates" xlink:type="simple"><named-content content-type="geo-json" specific-use="{&#34;type&#34;:&#34;Point&#34;,&#34;coordinates&#34;:[-82.775000,35.065000]}" id="NCID0EAWCK" xlink:type="simple">35.0650, -82.7750</named-content></named-content>; 21 Jul. 1967; S. Peck and A. Fiske leg.; <named-content xmlns:xlink="http://www.w3.org/1999/xlink" content-type="dwc:institutional_code" xlink:title="Carnegie Museum of Natural History" xlink:href="http://grbio.org/institution/carnegie-museum-natural-history" xlink:type="simple">CMNH</named-content>.</p><fig id="F12" position="float" orientation="portrait"><object-id xmlns:xlink="http://www.w3.org/1999/xlink" content-type="doi" xlink:type="simple">10.3897/zookeys.1209.125897.figure12</object-id><object-id xmlns:xlink="http://www.w3.org/1999/xlink" content-type="zenodo_dep_id" xlink:type="simple">13291704</object-id><object-id xmlns:xlink="http://www.w3.org/1999/xlink" content-type="arpha" xlink:type="simple">1EFAFC19-1736-58D9-97DE-CDEBFEE8A768</object-id><label>Figure 12.</label><caption><p>SEM micrographs of male left metafemora of <italic><tp:taxon-name><tp:taxon-name-part taxon-name-part-type="genus" reg="Anillinus">Anillinus</tp:taxon-name-part></tp:taxon-name></italic> species. Scale bar: 0.1 mm.</p></caption><graphic xmlns:xlink="http://www.w3.org/1999/xlink" xlink:href="zookeys-1209-069_article-125897__-g012.jpg" position="float" orientation="portrait" xlink:type="simple" id="oo_1110351.jpg"><uri content-type="original_file" xlink:type="simple">https://binary.pensoft.net/fig/1110351</uri></graphic></fig><fig id="F13" position="float" orientation="portrait"><object-id xmlns:xlink="http://www.w3.org/1999/xlink" content-type="doi" xlink:type="simple">10.3897/zookeys.1209.125897.figure13</object-id><object-id xmlns:xlink="http://www.w3.org/1999/xlink" content-type="zenodo_dep_id" xlink:type="simple">13291706</object-id><object-id xmlns:xlink="http://www.w3.org/1999/xlink" content-type="arpha" xlink:type="simple">503C29AC-F3FA-5C93-9231-86EA6EF00D46</object-id><label>Figure 13.</label><caption><p>Dorsal habitus of late-instar larvae <bold>A</bold><italic><tp:taxon-name><tp:taxon-name-part taxon-name-part-type="genus" reg="Serranillus">Serranillus</tp:taxon-name-part><tp:taxon-name-part taxon-name-part-type="species" reg="dunavani">dunavani</tp:taxon-name-part></tp:taxon-name></italic> (Jeannel) <bold>B</bold><italic><tp:taxon-name><tp:taxon-name-part taxon-name-part-type="genus" reg="Anillinus">Anillinus</tp:taxon-name-part><tp:taxon-name-part taxon-name-part-type="species" reg="jancae">jancae</tp:taxon-name-part></tp:taxon-name></italic>. Scale bars: 1 mm.</p></caption><graphic xmlns:xlink="http://www.w3.org/1999/xlink" xlink:href="zookeys-1209-069_article-125897__-g013.jpg" position="float" orientation="portrait" xlink:type="simple" id="oo_1110352.jpg"><uri content-type="original_file" xlink:type="simple">https://binary.pensoft.net/fig/1110352</uri></graphic></fig><fig id="F14" position="float" orientation="portrait"><object-id xmlns:xlink="http://www.w3.org/1999/xlink" content-type="doi" xlink:type="simple">10.3897/zookeys.1209.125897.figure14</object-id><object-id xmlns:xlink="http://www.w3.org/1999/xlink" content-type="zenodo_dep_id" xlink:type="simple">13291708</object-id><object-id xmlns:xlink="http://www.w3.org/1999/xlink" content-type="arpha" xlink:type="simple">2FDDDDE1-86FD-5F61-A4C5-AB65B86B90AC</object-id><label>Figure 14.</label><caption><p>Details of late-instar larvae of Appalachian <tp:taxon-name><tp:taxon-name-part taxon-name-part-type="tribe">Anillini</tp:taxon-name-part></tp:taxon-name><bold>A</bold> head of <italic><tp:taxon-name><tp:taxon-name-part taxon-name-part-type="genus" reg="Anillinus">Anillinus</tp:taxon-name-part><tp:taxon-name-part taxon-name-part-type="species" reg="jancae">jancae</tp:taxon-name-part></tp:taxon-name></italic> sp. nov., dorsal aspect, left antenna and right mandible omitted <bold>B</bold> left mandible of <italic><tp:taxon-name><tp:taxon-name-part taxon-name-part-type="genus" reg="Serranillus">Serranillus</tp:taxon-name-part><tp:taxon-name-part taxon-name-part-type="species" reg="dunavani">dunavani</tp:taxon-name-part></tp:taxon-name></italic> (Jeannel), dorsal aspect <bold>C</bold> right maxilla of <italic><tp:taxon-name><tp:taxon-name-part taxon-name-part-type="genus" reg="Anillinus">A.</tp:taxon-name-part><tp:taxon-name-part taxon-name-part-type="species" reg="jancae">jancae</tp:taxon-name-part></tp:taxon-name></italic>, dorsal aspect <bold>D</bold> right maxilla of <italic><tp:taxon-name><tp:taxon-name-part taxon-name-part-type="genus" reg="Serranillus">S.</tp:taxon-name-part><tp:taxon-name-part taxon-name-part-type="species" reg="dunavani">dunavani</tp:taxon-name-part></tp:taxon-name></italic>, dorsal aspect <bold>E</bold> urogomphi of <italic><tp:taxon-name><tp:taxon-name-part taxon-name-part-type="genus" reg="Anillinus">A.</tp:taxon-name-part><tp:taxon-name-part taxon-name-part-type="species" reg="jancae">jancae</tp:taxon-name-part></tp:taxon-name></italic>, dorsal aspect. Scale bar: 0.1 mm.</p></caption><graphic xmlns:xlink="http://www.w3.org/1999/xlink" xlink:href="zookeys-1209-069_article-125897__-g014.jpg" position="float" orientation="portrait" xlink:type="simple" id="oo_1110353.jpg"><uri content-type="original_file" xlink:type="simple">https://binary.pensoft.net/fig/1110353</uri></graphic></fig><p>GenBank accession numbers for specimens from Sassafras Mountain: <ext-link xmlns:xlink="http://www.w3.org/1999/xlink" xlink:href="OR839609" ext-link-type="gen" xlink:type="simple">OR839609</ext-link>, <ext-link xmlns:xlink="http://www.w3.org/1999/xlink" xlink:href="OR839610" ext-link-type="gen" xlink:type="simple">OR839610</ext-link>, <ext-link xmlns:xlink="http://www.w3.org/1999/xlink" xlink:href="OR839814" ext-link-type="gen" xlink:type="simple">OR839814</ext-link>, <ext-link xmlns:xlink="http://www.w3.org/1999/xlink" xlink:href="OR839815" ext-link-type="gen" xlink:type="simple">OR839815</ext-link>, <ext-link xmlns:xlink="http://www.w3.org/1999/xlink" xlink:href="OR839816" ext-link-type="gen" xlink:type="simple">OR839816</ext-link>, <ext-link xmlns:xlink="http://www.w3.org/1999/xlink" xlink:href="OR839817" ext-link-type="gen" xlink:type="simple">OR839817</ext-link>, <ext-link xmlns:xlink="http://www.w3.org/1999/xlink" xlink:href="OR839818" ext-link-type="gen" xlink:type="simple">OR839818</ext-link>, <ext-link xmlns:xlink="http://www.w3.org/1999/xlink" xlink:href="OR838294" ext-link-type="gen" xlink:type="simple">OR838294</ext-link>, <ext-link xmlns:xlink="http://www.w3.org/1999/xlink" xlink:href="OR853396" ext-link-type="gen" xlink:type="simple">OR853396</ext-link>, <ext-link xmlns:xlink="http://www.w3.org/1999/xlink" xlink:href="OR839363" ext-link-type="gen" xlink:type="simple">OR839363</ext-link>, <ext-link xmlns:xlink="http://www.w3.org/1999/xlink" xlink:href="OR839819" ext-link-type="gen" xlink:type="simple">OR839819</ext-link>, <ext-link xmlns:xlink="http://www.w3.org/1999/xlink" xlink:href="OR837946" ext-link-type="gen" xlink:type="simple">OR837946</ext-link>, <ext-link xmlns:xlink="http://www.w3.org/1999/xlink" xlink:href="OR838111" ext-link-type="gen" xlink:type="simple">OR838111</ext-link>, <ext-link xmlns:xlink="http://www.w3.org/1999/xlink" xlink:href="OR838295" ext-link-type="gen" xlink:type="simple">OR838295</ext-link>.</p></tp:treatment-sec><tp:treatment-sec sec-type="Literature records" id="SECID0EL4CK"><title>Literature records.</title><p>Besides the type locality, no specific records have been previously published for <italic><tp:taxon-name><tp:taxon-name-part taxon-name-part-type="genus" reg="Serranillus">S.</tp:taxon-name-part><tp:taxon-name-part taxon-name-part-type="species" reg="dunavani">dunavani</tp:taxon-name-part></tp:taxon-name></italic>. <xref ref-type="bibr" rid="B86">Sokolov and Carlton (2010)</xref> cite a molecular voucher of <italic><tp:taxon-name><tp:taxon-name-part taxon-name-part-type="genus" reg="Serranillus">S.</tp:taxon-name-part><tp:taxon-name-part taxon-name-part-type="species" reg="dunavani">dunavani</tp:taxon-name-part></tp:taxon-name></italic> from “GSMNP, Twentymile Trail.” <xref ref-type="bibr" rid="B85">Sokolov and Carlton (2008)</xref> state that they studied material of <italic><tp:taxon-name><tp:taxon-name-part taxon-name-part-type="genus" reg="Serranillus">S.</tp:taxon-name-part><tp:taxon-name-part taxon-name-part-type="species" reg="dunavani">dunavani</tp:taxon-name-part></tp:taxon-name></italic> only from “GSMNP”. Their fig. 7 shows the range of <italic><tp:taxon-name><tp:taxon-name-part taxon-name-part-type="genus" reg="Serranillus">S.</tp:taxon-name-part><tp:taxon-name-part taxon-name-part-type="species" reg="dunavani">dunavani</tp:taxon-name-part></tp:taxon-name></italic> covering over 30 counties in Tennessee, North Carolina, and South Carolina, citing “original data” as the source for the figure. However, these data are not apparently available and we have not seen any material of <italic><tp:taxon-name><tp:taxon-name-part taxon-name-part-type="genus" reg="Serranillus">S.</tp:taxon-name-part><tp:taxon-name-part taxon-name-part-type="species" reg="dunavani">dunavani</tp:taxon-name-part></tp:taxon-name></italic> from Tennessee nor from most of the North Carolina counties that are shaded in that figure.</p></tp:treatment-sec><tp:treatment-sec sec-type="diagnosis" id="SECID0EQ6CK"><title>Diagnosis.</title><p>This is the smallest <italic><tp:taxon-name><tp:taxon-name-part taxon-name-part-type="genus" reg="Serranillus">Serranillus</tp:taxon-name-part></tp:taxon-name></italic> species, with most specimens having an <abbrev xmlns:xlink="http://www.w3.org/1999/xlink" xlink:title="Apparent body length, measured from anterior edge of clypeus to apex of elytra" id="ABBRID0E46CK" xlink:type="simple">ABL</abbrev> of 2 mm or less. The median lobe of the aedeagus is distinctive in being elongate with a recurved apex and lacking large, sclerotized spines in the internal sac (Fig. <xref ref-type="fig" rid="F15">15E</xref>).</p><fig id="F15" position="float" orientation="portrait"><object-id xmlns:xlink="http://www.w3.org/1999/xlink" content-type="doi" xlink:type="simple">10.3897/zookeys.1209.125897.figure15</object-id><object-id xmlns:xlink="http://www.w3.org/1999/xlink" content-type="zenodo_dep_id" xlink:type="simple">13291710</object-id><object-id xmlns:xlink="http://www.w3.org/1999/xlink" content-type="arpha" xlink:type="simple">A2B74D78-693E-56D3-9707-D44090CDC2CC</object-id><label>Figure 15.</label><caption><p><italic><tp:taxon-name><tp:taxon-name-part taxon-name-part-type="genus" reg="Serranillus">Serranillus</tp:taxon-name-part><tp:taxon-name-part taxon-name-part-type="species" reg="dunavani">dunavani</tp:taxon-name-part></tp:taxon-name></italic> (Jeannel) <bold>A</bold> habitus <bold>B</bold> last abdominal ventrite, ventral aspect <bold>C</bold> left paramere, left lateral aspect <bold>D</bold> right paramere, right lateral aspect <bold>E</bold> median lobe, right dorsolateral aspect. Scale bars: 1 mm (<bold>A</bold>); 0.1 mm (<bold>B–E</bold>).</p></caption><graphic xmlns:xlink="http://www.w3.org/1999/xlink" xlink:href="zookeys-1209-069_article-125897__-g015.jpg" position="float" orientation="portrait" xlink:type="simple" id="oo_1110354.jpg"><uri content-type="original_file" xlink:type="simple">https://binary.pensoft.net/fig/1110354</uri></graphic></fig></tp:treatment-sec><tp:treatment-sec sec-type="redescription" id="SECID0ELBDK"><title>Redescription.</title><p><bold><italic>Habitus</italic></bold> Small for the genus (<abbrev xmlns:xlink="http://www.w3.org/1999/xlink" xlink:title="Apparent body length, measured from anterior edge of clypeus to apex of elytra" id="ABBRID0EWBDK" xlink:type="simple">ABL</abbrev> = 1.79–2.03 mm), convex and ovoid, robust (Fig. <xref ref-type="fig" rid="F15">15A</xref>). <bold><italic>Integument</italic></bold> Microsculpture indistinct on dorsal surfaces of head and pronotum, giving a shiny appearance. <bold><italic>Head</italic></bold> Relatively large (<abbrev xmlns:xlink="http://www.w3.org/1999/xlink" xlink:title="Maximum head width" id="ABBRID0EECDK" xlink:type="simple">HW</abbrev>/<abbrev xmlns:xlink="http://www.w3.org/1999/xlink" xlink:title="Maximum pronotal width" id="ABBRID0EICDK" xlink:type="simple">PW</abbrev> = 0.73–0.75), antennomeres IV–X moniliform, slightly clavate. Frontoclypeal horn present, conspicuous. Ocular tubercles variable, present at least as a slight bulge, sometimes developed as a conspicuous hornlike projection below lateral carina. In some specimens, dorsad to lateral carina above tubercle on either side is a pale circular mark, more evident in teneral individuals. Two pairs of supraorbital setae present. Mentum with median pair of setae on tooth. <bold><italic>Pronotum</italic></bold> Relatively short (<abbrev xmlns:xlink="http://www.w3.org/1999/xlink" xlink:title="Pronotal length, measured along midline" id="ABBRID0EPCDK" xlink:type="simple">PL</abbrev>/<abbrev xmlns:xlink="http://www.w3.org/1999/xlink" xlink:title="Apparent body length, measured from anterior edge of clypeus to apex of elytra" id="ABBRID0ETCDK" xlink:type="simple">ABL</abbrev> = 0.23–0.24) and broad (<abbrev xmlns:xlink="http://www.w3.org/1999/xlink" xlink:title="Maximum pronotal width" id="ABBRID0EXCDK" xlink:type="simple">PW</abbrev>/<abbrev xmlns:xlink="http://www.w3.org/1999/xlink" xlink:title="Maximum elytral width" id="ABBRID0E2CDK" xlink:type="simple">EW</abbrev> = 0.83–0.84), moderately constricted posteriorly (<abbrev xmlns:xlink="http://www.w3.org/1999/xlink" xlink:title="Pronotal basal width, measured at posterior angles and not including external denticles" id="ABBRID0E6CDK" xlink:type="simple">PbW</abbrev>/<abbrev xmlns:xlink="http://www.w3.org/1999/xlink" xlink:title="Maximum pronotal width" id="ABBRID0EDDDK" xlink:type="simple">PW</abbrev> = 0.72–0.78), sides evenly convergent to obtuse posterior angles. <bold><italic>Elytra</italic></bold> Moderately convex and ovoid, relatively broad (<abbrev xmlns:xlink="http://www.w3.org/1999/xlink" xlink:title="Maximum elytral width" id="ABBRID0EKDDK" xlink:type="simple">EW</abbrev>/<abbrev xmlns:xlink="http://www.w3.org/1999/xlink" xlink:title="Apparent body length, measured from anterior edge of clypeus to apex of elytra" id="ABBRID0EODDK" xlink:type="simple">ABL</abbrev> = 0.37–0.39), with weak traces of four striae. <bold><italic>Legs</italic></bold> Male protarsomeres 1 and 2 expanded and dentate on inner margin, with thick white adhesive setae ventrally (Fig. <xref ref-type="fig" rid="F10">10G</xref>). Male metatrochanters and posterior face of metafemora with coarse papillate microsculpture, metafemora slightly swollen. Female legs unmodified. <bold><italic>Abdominal ventrites</italic></bold> Last abdominal ventrite in males modified, apex protruding and bearing three blunt lobes, the inner slightly more prominent than the outer two (Fig. <xref ref-type="fig" rid="F15">15B</xref>). <bold><italic>Male genitalia</italic>.</bold> Ring sclerite relatively large (<abbrev xmlns:xlink="http://www.w3.org/1999/xlink" xlink:title="Ring sclerite length" id="ABBRID0EEEDK" xlink:type="simple">RL</abbrev>/<abbrev xmlns:xlink="http://www.w3.org/1999/xlink" xlink:title="Apparent body length, measured from anterior edge of clypeus to apex of elytra" id="ABBRID0EIEDK" xlink:type="simple">ABL</abbrev> = 0.30), narrow and subtriangular, with lightly-sclerotized expansions laterally; apex narrow and bent ventrally. Median lobe (Fig. <xref ref-type="fig" rid="F15">15E</xref>) complex, strongly asymmetrical (Fig. <xref ref-type="fig" rid="F17">17A</xref>), twisted dorsally from plane of basal lobes, heavily sclerotized on all faces. In strict right lateral aspect appearing as a blunt club-shaped organ without discernible apex. In dorsal aspect, nearly straight for basal 2/3, without basal bend, with ventral margin abruptly curved ventrally with apical sinuation. Left side of median lobe with a small, deep channel at base, with associated carina running obliquely for ~ 1/2 the length of median lobe. Apex variable: in topotype specimens, it is small, rounded, and deflected ventrally; in Clay Co., North Carolina, it is larger and more angularly produced ventrally. Small setae present on ventral surface of median lobe in some individuals. Basal lobes strongly asymmetrical, right lobe reduced to a narrow strap, left lobe large and cup-shaped. Flagellum long, thick at base and filamentous for most of its length beyond, evenly curved. Internal sac covered in small scales. Short scroll-like sclerite present at left side of ostium (behind flagellum in right lateral aspect), rolled into a tube; in lateral view appearing as a lightly sclerotized plate, rolled shape apparent in more posterior or anterior aspects. Right paramere minute and asetose, difficult to see in some aspects (Fig. <xref ref-type="fig" rid="F15">15D</xref>). Left paramere conchoidal, with enlarged base that is subequal in size to the rest of the paramere; ventral margin asetose (Fig. <xref ref-type="fig" rid="F15">15C</xref>). <bold><italic>Female genitalia</italic>.</bold> Spermatheca small, curved, gradually enlarged apically, with swollen base (Fig. <xref ref-type="fig" rid="F21">21S</xref>). Spermathecal gland present, elongate. Spermathecal duct long and heavily coiled.</p></tp:treatment-sec><tp:treatment-sec sec-type="distribution" id="SECID0EEFDK"><title>Distribution.</title><p>This is the most widely distributed anilline in South Carolina (Fig. <xref ref-type="fig" rid="F16">16</xref>), with specimens known from Oconee Co. to Greenville Co. along the North Carolina border, south at least to Abbeville Co. and Kershaw Co. in the outer Piedmont and Sandhills physiographic regions, respectively. In North Carolina, the species has been found as far east as Montgomery Co., west to Clay Co., and north to Swain Co.</p><fig id="F16" position="float" orientation="portrait"><object-id xmlns:xlink="http://www.w3.org/1999/xlink" content-type="doi" xlink:type="simple">10.3897/zookeys.1209.125897.figure16</object-id><object-id xmlns:xlink="http://www.w3.org/1999/xlink" content-type="zenodo_dep_id" xlink:type="simple">13291712</object-id><object-id xmlns:xlink="http://www.w3.org/1999/xlink" content-type="arpha" xlink:type="simple">36CC8B2C-8078-56B0-BCE8-7D0CC29A26D5</object-id><label>Figure 16.</label><caption><p>Distribution map of <italic><tp:taxon-name><tp:taxon-name-part taxon-name-part-type="genus" reg="Serranillus">Serranillus</tp:taxon-name-part></tp:taxon-name></italic> species that occur in South Carolina. The locality for <italic><tp:taxon-name><tp:taxon-name-part taxon-name-part-type="genus" reg="Serranillus">Serranillus</tp:taxon-name-part></tp:taxon-name></italic> sp. “South Carolina, Coon Branch” is the same as the single South Carolina <italic><tp:taxon-name><tp:taxon-name-part taxon-name-part-type="genus" reg="Serranillus">S.</tp:taxon-name-part><tp:taxon-name-part taxon-name-part-type="species" reg="jeanneli">jeanneli</tp:taxon-name-part></tp:taxon-name></italic> occurrence, and is not shown. Data are from <xref ref-type="bibr" rid="B39">Harden (2024)</xref>.</p></caption><graphic xmlns:xlink="http://www.w3.org/1999/xlink" xlink:href="zookeys-1209-069_article-125897__-g016.jpg" position="float" orientation="portrait" xlink:type="simple" id="oo_1110355.jpg"><uri content-type="original_file" xlink:type="simple">https://binary.pensoft.net/fig/1110355</uri></graphic></fig><fig id="F17" position="float" orientation="portrait"><object-id xmlns:xlink="http://www.w3.org/1999/xlink" content-type="doi" xlink:type="simple">10.3897/zookeys.1209.125897.figure17</object-id><object-id xmlns:xlink="http://www.w3.org/1999/xlink" content-type="zenodo_dep_id" xlink:type="simple">13291714</object-id><object-id xmlns:xlink="http://www.w3.org/1999/xlink" content-type="arpha" xlink:type="simple">5E702611-65DA-5D2A-835D-CCB125CD9BF0</object-id><label>Figure 17.</label><caption><p>Multiple aspects of median lobes of South Carolina <italic><tp:taxon-name><tp:taxon-name-part taxon-name-part-type="genus" reg="Serranillus">Serranillus</tp:taxon-name-part></tp:taxon-name></italic> species, progressively rotated dorsally from right lateral aspect (upper left) to left lateroventral aspect (lower right) <bold>A</bold><italic><tp:taxon-name><tp:taxon-name-part taxon-name-part-type="genus" reg="Serranillus">Serranillus</tp:taxon-name-part><tp:taxon-name-part taxon-name-part-type="species" reg="dunavani">dunavani</tp:taxon-name-part></tp:taxon-name></italic><bold>B</bold><italic><tp:taxon-name><tp:taxon-name-part taxon-name-part-type="genus" reg="Serranillus">Serranillus</tp:taxon-name-part><tp:taxon-name-part taxon-name-part-type="species" reg="jeanneli">jeanneli</tp:taxon-name-part></tp:taxon-name></italic><bold>C</bold><italic><tp:taxon-name><tp:taxon-name-part taxon-name-part-type="genus" reg="Serranillus">Serranillus</tp:taxon-name-part><tp:taxon-name-part taxon-name-part-type="species" reg="monadnock">monadnock</tp:taxon-name-part></tp:taxon-name></italic>, holotype (Kings Mountain, SC) <bold>D</bold><italic><tp:taxon-name><tp:taxon-name-part taxon-name-part-type="genus" reg="Serranillus">Serranillus</tp:taxon-name-part><tp:taxon-name-part taxon-name-part-type="species" reg="monadnock">monadnock</tp:taxon-name-part></tp:taxon-name></italic>, paratype (Little Mountain, SC). Photographs not to same scale.</p></caption><graphic xmlns:xlink="http://www.w3.org/1999/xlink" xlink:href="zookeys-1209-069_article-125897__-g017.jpg" position="float" orientation="portrait" xlink:type="simple" id="oo_1110356.jpg"><uri content-type="original_file" xlink:type="simple">https://binary.pensoft.net/fig/1110356</uri></graphic></fig></tp:treatment-sec><tp:treatment-sec sec-type="Sympatry" id="SECID0EAJDK"><title>Sympatry.</title><p>In South Carolina, this species has been collected in association with the following eight anilline species: <italic><tp:taxon-name><tp:taxon-name-part taxon-name-part-type="genus" reg="Anillinus">A.</tp:taxon-name-part><tp:taxon-name-part taxon-name-part-type="species" reg="castaneus">castaneus</tp:taxon-name-part></tp:taxon-name></italic> sp. nov. (Greenville Co.), <italic><tp:taxon-name><tp:taxon-name-part taxon-name-part-type="genus" reg="Anillinus">A.</tp:taxon-name-part></tp:taxon-name></italic> sp. “South Carolina, Chestnut Ridge” (Greenville Co.), <italic><tp:taxon-name><tp:taxon-name-part taxon-name-part-type="genus" reg="Anillinus">A.</tp:taxon-name-part><tp:taxon-name-part taxon-name-part-type="species" reg="cherokee">cherokee</tp:taxon-name-part></tp:taxon-name></italic> (Oconee Co.), <italic><tp:taxon-name><tp:taxon-name-part taxon-name-part-type="genus" reg="Anillinus">A.</tp:taxon-name-part><tp:taxon-name-part taxon-name-part-type="species" reg="murrayae">murrayae</tp:taxon-name-part></tp:taxon-name></italic> (Greenville Co., Pickens Co., Oconee Co.), <italic><tp:taxon-name><tp:taxon-name-part taxon-name-part-type="genus" reg="Anillinus">A.</tp:taxon-name-part><tp:taxon-name-part taxon-name-part-type="species" reg="dentatus">dentatus</tp:taxon-name-part></tp:taxon-name></italic> sp. nov. (Abbeville Co.), <italic><tp:taxon-name><tp:taxon-name-part taxon-name-part-type="genus" reg="Anillinus">Anillinus</tp:taxon-name-part></tp:taxon-name></italic> sp. “South Carolina, Wateree”, <italic><tp:taxon-name><tp:taxon-name-part taxon-name-part-type="genus" reg="Serranillus">S.</tp:taxon-name-part><tp:taxon-name-part taxon-name-part-type="species" reg="jeanneli">jeanneli</tp:taxon-name-part></tp:taxon-name></italic>, and <italic><tp:taxon-name><tp:taxon-name-part taxon-name-part-type="genus" reg="Serranillus">S.</tp:taxon-name-part></tp:taxon-name></italic> sp. “South Carolina, Coon Branch”.</p></tp:treatment-sec><tp:treatment-sec sec-type="natural history" id="SECID0ESLDK"><title>Natural history.</title><p>Specimens have been obtained by Berlese extraction of sifted soil, litter, and coarse woody debris, and have been hand collected from under embedded rocks, bear dung, and pig carcasses. Two late instar larvae were collected in a sifted litter sample taken near the summit of Sassafras Mountain in October, in a mixed forest of pines and hardwoods. In a study of the soil and litter fauna of several South Carolina Piedmont forests, <xref ref-type="bibr" rid="B26">DuRant and Fox (1966)</xref> reported “<italic><tp:taxon-name><tp:taxon-name-part taxon-name-part-type="genus" reg="Anillus">Anillus</tp:taxon-name-part><tp:taxon-name-part taxon-name-part-type="species" reg="carolinae">carolinae</tp:taxon-name-part></tp:taxon-name></italic> (Horn)” as the most abundant species of <tp:taxon-name><tp:taxon-name-part taxon-name-part-type="order">Coleoptera</tp:taxon-name-part></tp:taxon-name> captured in a single litter sample; these specimens were probably <italic><tp:taxon-name><tp:taxon-name-part taxon-name-part-type="genus" reg="Serranillus">S.</tp:taxon-name-part><tp:taxon-name-part taxon-name-part-type="species" reg="dunavani">dunavani</tp:taxon-name-part></tp:taxon-name></italic>.</p></tp:treatment-sec><tp:treatment-sec><!--Section generated to contain objects referenced in tp:taxon-treatment.--><fig id="F2" position="float" orientation="portrait"><object-id xmlns:xlink="http://www.w3.org/1999/xlink" content-type="doi" xlink:type="simple">10.3897/zookeys.1209.125897.figure2</object-id><object-id xmlns:xlink="http://www.w3.org/1999/xlink" content-type="zenodo_dep_id" xlink:type="simple">13291722</object-id><object-id xmlns:xlink="http://www.w3.org/1999/xlink" content-type="arpha" xlink:type="simple">55969B7E-B4FE-5197-B4B5-8AD56DE2C0D2</object-id><label>Figure 2.</label><caption><p>Habitus of eastern Nearctic <tp:taxon-name><tp:taxon-name-part taxon-name-part-type="tribe">Anillini</tp:taxon-name-part></tp:taxon-name>. <bold>A</bold><italic><tp:taxon-name><tp:taxon-name-part taxon-name-part-type="genus" reg="Serranillus">Serranillus</tp:taxon-name-part><tp:taxon-name-part taxon-name-part-type="species" reg="dunavani">dunavani</tp:taxon-name-part></tp:taxon-name></italic> (South Carolina, Oconee Co.) <bold>B</bold><italic><tp:taxon-name><tp:taxon-name-part taxon-name-part-type="genus" reg="Anillinus">Anillinus</tp:taxon-name-part><tp:taxon-name-part taxon-name-part-type="species" reg="moseleyae">moseleyae</tp:taxon-name-part></tp:taxon-name></italic> (Tennessee, Sevier Co.) <bold>C</bold><italic><tp:taxon-name><tp:taxon-name-part taxon-name-part-type="genus" reg="Anillinus">Anillinus</tp:taxon-name-part><tp:taxon-name-part taxon-name-part-type="species" reg="dentatus">dentatus</tp:taxon-name-part></tp:taxon-name></italic> (South Carolina, Abbeville Co.) <bold>D</bold><italic><tp:taxon-name><tp:taxon-name-part taxon-name-part-type="genus" reg="Serranillus">Serranillus</tp:taxon-name-part><tp:taxon-name-part taxon-name-part-type="species" reg="jeanneli">jeanneli</tp:taxon-name-part></tp:taxon-name></italic> (South Carolina, Oconee Co.) <bold>E</bold><italic><tp:taxon-name><tp:taxon-name-part taxon-name-part-type="genus" reg="Anillinus">Anillinus</tp:taxon-name-part><tp:taxon-name-part taxon-name-part-type="species" reg="folkertsioides">folkertsioides</tp:taxon-name-part></tp:taxon-name></italic> (Alabama, Blount Co.) <bold>F</bold><italic><tp:taxon-name><tp:taxon-name-part taxon-name-part-type="genus" reg="Anillinus">Anillinus</tp:taxon-name-part><tp:taxon-name-part taxon-name-part-type="species" reg="pecki">pecki</tp:taxon-name-part></tp:taxon-name></italic> (North Carolina, Avery Co.) <bold>G</bold><italic><tp:taxon-name><tp:taxon-name-part taxon-name-part-type="genus" reg="Anillinus">Anillinus</tp:taxon-name-part></tp:taxon-name></italic> sp. “Georgia, Barnes Creek sp. 1” <bold>H</bold><italic><tp:taxon-name><tp:taxon-name-part taxon-name-part-type="genus" reg="Anillinus">Anillinus</tp:taxon-name-part><tp:taxon-name-part taxon-name-part-type="species" reg="montrex">montrex</tp:taxon-name-part></tp:taxon-name></italic> (South Carolina, York Co.) <bold>I</bold><italic><tp:taxon-name><tp:taxon-name-part taxon-name-part-type="genus" reg="Anillinus">Anillinus</tp:taxon-name-part></tp:taxon-name></italic> sp. “Tennessee, Kings Saltpeter Cave” <bold>J</bold><italic><tp:taxon-name><tp:taxon-name-part taxon-name-part-type="genus" reg="Anillinus">Anillinus</tp:taxon-name-part><tp:taxon-name-part taxon-name-part-type="species" reg="virginiae">virginiae</tp:taxon-name-part></tp:taxon-name></italic> (Virginia, Bath Co.) <bold>K</bold><italic><tp:taxon-name><tp:taxon-name-part taxon-name-part-type="genus" reg="Anillinus">Anillinus</tp:taxon-name-part><tp:taxon-name-part taxon-name-part-type="species" reg="erwini">erwini</tp:taxon-name-part></tp:taxon-name></italic> (Virginia, Grayson Co.) <bold>L</bold><italic><tp:taxon-name><tp:taxon-name-part taxon-name-part-type="genus" reg="Serranillus">Serranillus</tp:taxon-name-part></tp:taxon-name></italic> sp. (North Carolina, Graham Co.) <bold>M</bold><italic><tp:taxon-name><tp:taxon-name-part taxon-name-part-type="genus" reg="Anillinus">Anillinus</tp:taxon-name-part></tp:taxon-name></italic> sp. “South Carolina, Waldrop Stone” (South Carolina, Pickens Co.) <bold>N</bold><italic><tp:taxon-name><tp:taxon-name-part taxon-name-part-type="genus" reg="Anillinus">Anillinus</tp:taxon-name-part></tp:taxon-name></italic> sp. “Alabama, Horseshoe Cave sp. 1” <bold>O</bold><italic><tp:taxon-name><tp:taxon-name-part taxon-name-part-type="genus" reg="Anillinus">Anillinus</tp:taxon-name-part><tp:taxon-name-part taxon-name-part-type="species" reg="loweae">loweae</tp:taxon-name-part></tp:taxon-name></italic> (North Carolina, Haywood Co.) <bold>P</bold><italic><tp:taxon-name><tp:taxon-name-part taxon-name-part-type="genus" reg="Anillinus">Anillinus</tp:taxon-name-part></tp:taxon-name></italic> sp. “Kentucky, Hestand sp. 1” <bold>Q</bold><italic><tp:taxon-name><tp:taxon-name-part taxon-name-part-type="genus" reg="Anillinus">Anillinus</tp:taxon-name-part><tp:taxon-name-part taxon-name-part-type="species" reg="indianae">indianae</tp:taxon-name-part></tp:taxon-name></italic> (Indiana, Lawrence Co.) <bold>R</bold><tp:taxon-name><tp:taxon-name-part taxon-name-part-type="genus" reg="Anillinus">Anillinus</tp:taxon-name-part><tp:taxon-name-part taxon-name-part-type="uncertainty-rank">cf.</tp:taxon-name-part><tp:taxon-name-part taxon-name-part-type="species" reg="barberi">barberi</tp:taxon-name-part></tp:taxon-name> (West Virginia, Greenbrier Co.) <bold>S</bold><italic><tp:taxon-name><tp:taxon-name-part taxon-name-part-type="genus" reg="Anillinus">Anillinus</tp:taxon-name-part><tp:taxon-name-part taxon-name-part-type="species" reg="hirsutus">hirsutus</tp:taxon-name-part></tp:taxon-name></italic> (Alabama, Madison Co.). Scale bar: 1 mm.</p></caption><graphic xmlns:xlink="http://www.w3.org/1999/xlink" xlink:href="zookeys-1209-069_article-125897__-g002.jpg" position="float" orientation="portrait" xlink:type="simple" id="oo_1110341.jpg"><uri content-type="original_file" xlink:type="simple">https://binary.pensoft.net/fig/1110341</uri></graphic></fig><fig id="F21" position="float" orientation="portrait"><object-id xmlns:xlink="http://www.w3.org/1999/xlink" content-type="doi" xlink:type="simple">10.3897/zookeys.1209.125897.figure21</object-id><object-id xmlns:xlink="http://www.w3.org/1999/xlink" content-type="zenodo_dep_id" xlink:type="simple">13291726</object-id><object-id xmlns:xlink="http://www.w3.org/1999/xlink" content-type="arpha" xlink:type="simple">53122AF1-B006-50D6-9F48-37E6090802F9</object-id><label>Figure 21.</label><caption><p>Spermathecae of <tp:taxon-name><tp:taxon-name-part taxon-name-part-type="tribe">Anillini</tp:taxon-name-part></tp:taxon-name> species <bold>A, B</bold><italic><tp:taxon-name><tp:taxon-name-part taxon-name-part-type="genus" reg="Anillinus">Anillinus</tp:taxon-name-part><tp:taxon-name-part taxon-name-part-type="species" reg="chandleri">chandleri</tp:taxon-name-part></tp:taxon-name></italic><bold>C</bold><italic><tp:taxon-name><tp:taxon-name-part taxon-name-part-type="genus" reg="Anillinus">Anillinus</tp:taxon-name-part><tp:taxon-name-part taxon-name-part-type="species" reg="castaneus">castaneus</tp:taxon-name-part></tp:taxon-name></italic><bold>D</bold><italic><tp:taxon-name><tp:taxon-name-part taxon-name-part-type="genus" reg="Anillinus">Anillinus</tp:taxon-name-part><tp:taxon-name-part taxon-name-part-type="species" reg="murrayae">murrayae</tp:taxon-name-part></tp:taxon-name></italic><bold>E</bold><italic><tp:taxon-name><tp:taxon-name-part taxon-name-part-type="genus" reg="Anillinus">Anillinus</tp:taxon-name-part><tp:taxon-name-part taxon-name-part-type="species" reg="simplex">simplex</tp:taxon-name-part></tp:taxon-name></italic><bold>F</bold><italic><tp:taxon-name><tp:taxon-name-part taxon-name-part-type="genus" reg="Anillinus">Anillinus</tp:taxon-name-part><tp:taxon-name-part taxon-name-part-type="species" reg="dentatus">dentatus</tp:taxon-name-part></tp:taxon-name></italic><bold>G</bold><italic><tp:taxon-name><tp:taxon-name-part taxon-name-part-type="genus" reg="Anillinus">Anillinus</tp:taxon-name-part></tp:taxon-name></italic> sp. “South Carolina, Coon Branch” <bold>H</bold><italic><tp:taxon-name><tp:taxon-name-part taxon-name-part-type="genus" reg="Anillinus">Anillinus</tp:taxon-name-part><tp:taxon-name-part taxon-name-part-type="species" reg="micamicus">micamicus</tp:taxon-name-part></tp:taxon-name></italic><bold>I</bold><italic><tp:taxon-name><tp:taxon-name-part taxon-name-part-type="genus" reg="Anillinus">Anillinus</tp:taxon-name-part><tp:taxon-name-part taxon-name-part-type="species" reg="mica">mica</tp:taxon-name-part></tp:taxon-name></italic><bold>J</bold><italic><tp:taxon-name><tp:taxon-name-part taxon-name-part-type="genus" reg="Anillinus">Anillinus</tp:taxon-name-part><tp:taxon-name-part taxon-name-part-type="species" reg="choestoea">choestoea</tp:taxon-name-part></tp:taxon-name></italic><bold>K</bold><italic><tp:taxon-name><tp:taxon-name-part taxon-name-part-type="genus" reg="Anillinus">Anillinus</tp:taxon-name-part><tp:taxon-name-part taxon-name-part-type="species" reg="seneca">seneca</tp:taxon-name-part></tp:taxon-name></italic><bold>L</bold><italic><tp:taxon-name><tp:taxon-name-part taxon-name-part-type="genus" reg="Anillinus">Anillinus</tp:taxon-name-part><tp:taxon-name-part taxon-name-part-type="species" reg="montrex">montrex</tp:taxon-name-part></tp:taxon-name></italic><bold>M</bold><italic><tp:taxon-name><tp:taxon-name-part taxon-name-part-type="genus" reg="Anillinus">Anillinus</tp:taxon-name-part><tp:taxon-name-part taxon-name-part-type="species" reg="arenicollis">arenicollis</tp:taxon-name-part></tp:taxon-name></italic><bold>N</bold><italic><tp:taxon-name><tp:taxon-name-part taxon-name-part-type="genus" reg="Anillinus">Anillinus</tp:taxon-name-part><tp:taxon-name-part taxon-name-part-type="species" reg="jancae">jancae</tp:taxon-name-part></tp:taxon-name></italic><bold>O</bold><tp:taxon-name><tp:taxon-name-part taxon-name-part-type="genus" reg="Anillinus">Anillinus</tp:taxon-name-part><tp:taxon-name-part taxon-name-part-type="uncertainty-rank">cf.</tp:taxon-name-part><tp:taxon-name-part taxon-name-part-type="species" reg="nantahala">nantahala</tp:taxon-name-part></tp:taxon-name><bold>P</bold><italic><tp:taxon-name><tp:taxon-name-part taxon-name-part-type="genus" reg="Anillinus">Anillinus</tp:taxon-name-part><tp:taxon-name-part taxon-name-part-type="species" reg="cherokee">cherokee</tp:taxon-name-part></tp:taxon-name></italic><bold>Q</bold><italic><tp:taxon-name><tp:taxon-name-part taxon-name-part-type="genus" reg="Anillinus">Anillinus</tp:taxon-name-part><tp:taxon-name-part taxon-name-part-type="species" reg="loweae">loweae</tp:taxon-name-part></tp:taxon-name></italic><bold>R</bold><italic><tp:taxon-name><tp:taxon-name-part taxon-name-part-type="genus" reg="Anillinus">Anillinus</tp:taxon-name-part><tp:taxon-name-part taxon-name-part-type="species" reg="merritti">merritti</tp:taxon-name-part></tp:taxon-name></italic><bold>S</bold><italic><tp:taxon-name><tp:taxon-name-part taxon-name-part-type="genus" reg="Serranillus">Serranillus</tp:taxon-name-part><tp:taxon-name-part taxon-name-part-type="species" reg="dunavani">dunavani</tp:taxon-name-part></tp:taxon-name></italic><bold>T</bold><italic><tp:taxon-name><tp:taxon-name-part taxon-name-part-type="genus" reg="Serranillus">Serranillus</tp:taxon-name-part><tp:taxon-name-part taxon-name-part-type="species" reg="jeanneli">jeanneli</tp:taxon-name-part></tp:taxon-name></italic>. Scale bar: 0.1 mm.</p></caption><graphic xmlns:xlink="http://www.w3.org/1999/xlink" xlink:href="zookeys-1209-069_article-125897__-g021.jpg" position="float" orientation="portrait" xlink:type="simple" id="oo_1110360.jpg"><uri content-type="original_file" xlink:type="simple">https://binary.pensoft.net/fig/1110360</uri></graphic></fig><fig id="F25" position="float" orientation="portrait"><object-id xmlns:xlink="http://www.w3.org/1999/xlink" content-type="doi" xlink:type="simple">10.3897/zookeys.1209.125897.figure25</object-id><object-id xmlns:xlink="http://www.w3.org/1999/xlink" content-type="zenodo_dep_id" xlink:type="simple">13291734</object-id><object-id xmlns:xlink="http://www.w3.org/1999/xlink" content-type="arpha" xlink:type="simple">E5DC833C-536C-5551-87FC-BFBE76F1C143</object-id><label>Figure 25.</label><caption><p><tp:taxon-name><tp:taxon-name-part taxon-name-part-type="tribe">Anillini</tp:taxon-name-part></tp:taxon-name> habitat in South Carolina <bold>A</bold> Waldrop Stone Falls, Pickens Co. (<italic><tp:taxon-name><tp:taxon-name-part taxon-name-part-type="genus" reg="Anillinus">Anillinus</tp:taxon-name-part><tp:taxon-name-part taxon-name-part-type="species" reg="mica">mica</tp:taxon-name-part></tp:taxon-name></italic>, <italic><tp:taxon-name><tp:taxon-name-part taxon-name-part-type="genus" reg="Anillinus">Anillinus</tp:taxon-name-part><tp:taxon-name-part taxon-name-part-type="species" reg="micamicus">micamicus</tp:taxon-name-part></tp:taxon-name></italic>, <italic><tp:taxon-name><tp:taxon-name-part taxon-name-part-type="genus" reg="Anillinus">Anillinus</tp:taxon-name-part><tp:taxon-name-part taxon-name-part-type="species" reg="murrayae">murrayae</tp:taxon-name-part></tp:taxon-name></italic>, <italic><tp:taxon-name><tp:taxon-name-part taxon-name-part-type="genus" reg="Serranillus">Serranillus</tp:taxon-name-part><tp:taxon-name-part taxon-name-part-type="species" reg="dunavani">dunavani</tp:taxon-name-part></tp:taxon-name></italic>) <bold>B</bold> Lower Whitewater River gorge, Oconee Co. (<italic><tp:taxon-name><tp:taxon-name-part taxon-name-part-type="genus" reg="Anillinus">Anillinus</tp:taxon-name-part><tp:taxon-name-part taxon-name-part-type="species" reg="cherokee">cherokee</tp:taxon-name-part></tp:taxon-name></italic>, <italic><tp:taxon-name><tp:taxon-name-part taxon-name-part-type="genus" reg="Anillinus">A.</tp:taxon-name-part><tp:taxon-name-part taxon-name-part-type="species" reg="murrayae">murrayae</tp:taxon-name-part></tp:taxon-name></italic>, <italic><tp:taxon-name><tp:taxon-name-part taxon-name-part-type="genus" reg="Anillinus">Anillinus</tp:taxon-name-part></tp:taxon-name></italic> sp. “South Carolina, Coon Branch”, <italic><tp:taxon-name><tp:taxon-name-part taxon-name-part-type="genus" reg="Serranillus">S.</tp:taxon-name-part><tp:taxon-name-part taxon-name-part-type="species" reg="dunavani">dunavani</tp:taxon-name-part></tp:taxon-name></italic>, <italic><tp:taxon-name><tp:taxon-name-part taxon-name-part-type="genus" reg="Serranillus">Serranillus</tp:taxon-name-part><tp:taxon-name-part taxon-name-part-type="species" reg="jeanneli">jeanneli</tp:taxon-name-part></tp:taxon-name></italic>, <italic><tp:taxon-name><tp:taxon-name-part taxon-name-part-type="genus" reg="Serranillus">Serranillus</tp:taxon-name-part></tp:taxon-name></italic> sp. “South Carolina, Coon Branch” <bold>C</bold> Long Cane Creek, Abbeville Co. (<italic><tp:taxon-name><tp:taxon-name-part taxon-name-part-type="genus" reg="Anillinus">Anillinus</tp:taxon-name-part><tp:taxon-name-part taxon-name-part-type="species" reg="chandleri">chandleri</tp:taxon-name-part></tp:taxon-name></italic>, <italic><tp:taxon-name><tp:taxon-name-part taxon-name-part-type="genus" reg="Anillinus">Anillinus</tp:taxon-name-part><tp:taxon-name-part taxon-name-part-type="species" reg="dentatus">dentatus</tp:taxon-name-part></tp:taxon-name></italic>, <italic><tp:taxon-name><tp:taxon-name-part taxon-name-part-type="genus" reg="Anillinus">Anillinus</tp:taxon-name-part><tp:taxon-name-part taxon-name-part-type="species" reg="jancae">jancae</tp:taxon-name-part></tp:taxon-name></italic>, <italic><tp:taxon-name><tp:taxon-name-part taxon-name-part-type="genus" reg="Serranillus">S.</tp:taxon-name-part><tp:taxon-name-part taxon-name-part-type="species" reg="dunavani">dunavani</tp:taxon-name-part></tp:taxon-name></italic>). The holotypes of <italic><tp:taxon-name><tp:taxon-name-part taxon-name-part-type="genus" reg="Anillinus">A.</tp:taxon-name-part><tp:taxon-name-part taxon-name-part-type="species" reg="mica">mica</tp:taxon-name-part></tp:taxon-name></italic> and <italic><tp:taxon-name><tp:taxon-name-part taxon-name-part-type="genus" reg="Anillinus">A.</tp:taxon-name-part><tp:taxon-name-part taxon-name-part-type="species" reg="micamicus">micamicus</tp:taxon-name-part></tp:taxon-name></italic> were collected under embedded rocks uphill of the wooden staircase in <bold>A</bold>. The holotype of <italic><tp:taxon-name><tp:taxon-name-part taxon-name-part-type="genus" reg="Anillinus">A.</tp:taxon-name-part><tp:taxon-name-part taxon-name-part-type="species" reg="jancae">jancae</tp:taxon-name-part></tp:taxon-name></italic> was collected in a pipe trap set on a hill just out of view in <bold>C</bold>.</p></caption><graphic xmlns:xlink="http://www.w3.org/1999/xlink" xlink:href="zookeys-1209-069_article-125897__-g025.jpg" position="float" orientation="portrait" xlink:type="simple" id="oo_1110364.jpg"><uri content-type="original_file" xlink:type="simple">https://binary.pensoft.net/fig/1110364</uri></graphic></fig></tp:treatment-sec><ref-list><ref id="B39"><mixed-citation xmlns:xlink="http://www.w3.org/1999/xlink" xlink:type="simple"><person-group><name name-style="western"><surname>Harden</surname><given-names>CW</given-names></name></person-group> (<year>2024</year>) Distribution of Nearctic <tp:taxon-name><tp:taxon-name-part taxon-name-part-type="tribe">Anillini</tp:taxon-name-part></tp:taxon-name> (<tp:taxon-name><tp:taxon-name-part taxon-name-part-type="order">Coleoptera</tp:taxon-name-part></tp:taxon-name>, <tp:taxon-name><tp:taxon-name-part taxon-name-part-type="family">Carabidae</tp:taxon-name-part></tp:taxon-name>, <tp:taxon-name><tp:taxon-name-part taxon-name-part-type="subfamily">Trechinae</tp:taxon-name-part></tp:taxon-name>) (Version 01) [Data set]. Zenodo. <ext-link xlink:href="10.5281/zenodo.10983000" ext-link-type="doi" xlink:type="simple">https://doi.org/10.5281/zenodo.10983000</ext-link></mixed-citation></ref><ref id="B9"><mixed-citation xmlns:xlink="http://www.w3.org/1999/xlink" xlink:type="simple"><person-group><name name-style="western"><surname>Barr</surname><given-names>Jr TC</given-names></name></person-group> (<year>1995</year>) <article-title>Notes on some anillines (<tp:taxon-name><tp:taxon-name-part taxon-name-part-type="order">Coleoptera</tp:taxon-name-part></tp:taxon-name>, <tp:taxon-name><tp:taxon-name-part taxon-name-part-type="family">Carabidae</tp:taxon-name-part></tp:taxon-name>, <tp:taxon-name><tp:taxon-name-part taxon-name-part-type="subfamily">Bembidiinae</tp:taxon-name-part></tp:taxon-name>) from Southeastern United States, with descriptions of a new genus and two new species.</article-title><source>Special Bulletin of the Japanese Society of Coleopterology</source><volume>4</volume>: <fpage>239</fpage>–<lpage>248</lpage>.</mixed-citation></ref><ref id="B90"><mixed-citation xmlns:xlink="http://www.w3.org/1999/xlink" xlink:type="simple"><person-group><name name-style="western"><surname>Sokolov</surname><given-names>IM</given-names></name><name name-style="western"><surname>Carlton</surname><given-names>C</given-names></name><name name-style="western"><surname>Cornell</surname><given-names>JF</given-names></name></person-group> (<year>2004</year>) <article-title>Review of <italic><tp:taxon-name><tp:taxon-name-part taxon-name-part-type="genus">Anillinus</tp:taxon-name-part></tp:taxon-name></italic>, with descriptions of 17 new species and a key to soil and litter species (<tp:taxon-name><tp:taxon-name-part taxon-name-part-type="order">Coleoptera</tp:taxon-name-part></tp:taxon-name>: <tp:taxon-name><tp:taxon-name-part taxon-name-part-type="family">Carabidae</tp:taxon-name-part></tp:taxon-name>: <tp:taxon-name><tp:taxon-name-part taxon-name-part-type="subfamily">Trechinae</tp:taxon-name-part></tp:taxon-name>: <tp:taxon-name><tp:taxon-name-part taxon-name-part-type="tribe">Bembidiini</tp:taxon-name-part></tp:taxon-name>).</article-title><source>Coleopterists Bulletin</source><volume>58</volume>(<issue>2</issue>): <fpage>185</fpage>–<lpage>233</lpage>. <ext-link xlink:href="10.1649/611" ext-link-type="doi" xlink:type="simple">https://doi.org/10.1649/611</ext-link></mixed-citation></ref><ref id="B86"><mixed-citation xmlns:xlink="http://www.w3.org/1999/xlink" xlink:type="simple"><person-group><name name-style="western"><surname>Sokolov</surname><given-names>IM</given-names></name><name name-style="western"><surname>Carlton</surname><given-names>CE</given-names></name></person-group> (<year>2010</year>) <article-title>New species of <italic><tp:taxon-name><tp:taxon-name-part taxon-name-part-type="genus">Anillinus</tp:taxon-name-part></tp:taxon-name></italic> Casey (<tp:taxon-name><tp:taxon-name-part taxon-name-part-type="family">Carabidae</tp:taxon-name-part></tp:taxon-name>: <tp:taxon-name><tp:taxon-name-part taxon-name-part-type="subfamily">Trechinae</tp:taxon-name-part></tp:taxon-name>: <tp:taxon-name><tp:taxon-name-part taxon-name-part-type="tribe">Bembidiini</tp:taxon-name-part></tp:taxon-name>) from the Southern Appalachians and phylogeography of the <italic><tp:taxon-name><tp:taxon-name-part taxon-name-part-type="genus">A.</tp:taxon-name-part><tp:taxon-name-part taxon-name-part-type="species">loweae</tp:taxon-name-part></tp:taxon-name></italic> species group.</article-title><source>Zootaxa</source><volume>2502</volume>(<issue>1</issue>): <fpage>1</fpage>. <ext-link xlink:href="10.11646/zootaxa.2502.1.1" ext-link-type="doi" xlink:type="simple">https://doi.org/10.11646/zootaxa.2502.1.1</ext-link></mixed-citation></ref><ref id="B85"><mixed-citation xmlns:xlink="http://www.w3.org/1999/xlink" xlink:type="simple"><person-group><name name-style="western"><surname>Sokolov</surname><given-names>IM</given-names></name><name name-style="western"><surname>Carlton</surname><given-names>CE</given-names></name></person-group> (<year>2008</year>) <article-title>Two new species of blind, forest litter-inhabiting ground beetles from the subtribe <tp:taxon-name><tp:taxon-name-part taxon-name-part-type="subtribe">Anillina</tp:taxon-name-part></tp:taxon-name> (<tp:taxon-name><tp:taxon-name-part taxon-name-part-type="family">Carabidae</tp:taxon-name-part></tp:taxon-name>: <tp:taxon-name><tp:taxon-name-part taxon-name-part-type="subfamily">Trechinae</tp:taxon-name-part></tp:taxon-name>: <tp:taxon-name><tp:taxon-name-part taxon-name-part-type="tribe">Bembidiini</tp:taxon-name-part></tp:taxon-name>) from eastern U.S.A.</article-title><source>Zootaxa</source><volume>1740</volume>(<issue>1</issue>): <fpage>37</fpage>. <ext-link xlink:href="10.11646/zootaxa.1740.1.4" ext-link-type="doi" xlink:type="simple">https://doi.org/10.11646/zootaxa.1740.1.4</ext-link></mixed-citation></ref><ref id="B26"><mixed-citation xmlns:xlink="http://www.w3.org/1999/xlink" xlink:type="simple"><person-group><name name-style="western"><surname>DuRant</surname><given-names>JA</given-names></name><name name-style="western"><surname>Fox</surname><given-names>RC</given-names></name></person-group> (<year>1966</year>) <article-title>Some arthropods of the forest floor in pine and hardwood forests in the South Carolina Piedmont region.</article-title><source>Annals of the Entomological Society of America</source><volume>59</volume>(<issue>1</issue>): <fpage>202</fpage>–<lpage>207</lpage>. <ext-link xlink:href="10.1093/aesa/59.1.202" ext-link-type="doi" xlink:type="simple">https://doi.org/10.1093/aesa/59.1.202</ext-link></mixed-citation></ref></ref-list></tp:taxon-treatment>
