# Supplementary material for: ﻿Systematics and biogeography of Appalachian Anillini, and a taxonomic review of the species of South Carolina (Coleoptera, Carabidae, Trechinae, Anillini)
Source: Zookeys. 2024 Aug 8;1209:69–197. doi: 10.3897/zookeys.1209.125897 (PMC11336398; doi:10.3897/zookeys.1209.125897)
Supplement: XML Treatment for Serranillus [file zookeys.1209.125897-treatment6.xml]

<!DOCTYPE tp:taxon-treatment
  PUBLIC "-//TaxonX//DTD Taxonomic Treatment Publishing DTD v0 20100105//EN" "tax-treatment-NSO.dtd">
<tp:taxon-treatment xmlns:tp="http://www.plazi.org/taxpub"><tp:treatment-meta><kwd-group><label>Taxon classification</label><kwd>
                <named-content content-type="kingdom">Animalia</named-content>
              </kwd><kwd>
                <named-content content-type="order">Coleoptera</named-content>
              </kwd><kwd>
                <named-content content-type="family">Carabidae</named-content>
              </kwd></kwd-group><mixed-citation publication-type="journal"><person-group><name><surname>Harden</surname><given-names>Curt W.</given-names></name><name><surname>Caterino</surname><given-names>Michael S.</given-names></name></person-group><article-title>﻿Systematics and biogeography of Appalachian <tp:taxon-name><tp:taxon-name-part taxon-name-part-type="tribe">Anillini</tp:taxon-name-part></tp:taxon-name>, and a taxonomic review of the species of South Carolina (<tp:taxon-name><tp:taxon-name-part taxon-name-part-type="order">Coleoptera</tp:taxon-name-part></tp:taxon-name>, <tp:taxon-name><tp:taxon-name-part taxon-name-part-type="family">Carabidae</tp:taxon-name-part></tp:taxon-name>, <tp:taxon-name><tp:taxon-name-part taxon-name-part-type="subfamily">Trechinae</tp:taxon-name-part></tp:taxon-name>, <tp:taxon-name><tp:taxon-name-part taxon-name-part-type="tribe">Anillini</tp:taxon-name-part></tp:taxon-name>)</article-title><source>Zookeys</source><day>08</day><month>08</month><year>2024</year><volume>1209</volume><fpage>69</fpage><lpage>197</lpage><pub-id pub-id-type="doi">10.3897/zookeys.1209.125897</pub-id></mixed-citation></tp:treatment-meta><tp:nomenclature><label/><tp:taxon-name>
              <object-id xmlns:xlink="http://www.w3.org/1999/xlink" content-type="arpha" xlink:type="simple">624B67AE-4C7D-5BBB-B720-8674D32C1468</object-id>
              <tp:taxon-name-part taxon-name-part-type="genus" reg="Serranillus">Serranillus</tp:taxon-name-part>
            </tp:taxon-name><tp:taxon-status xmlns:xlink="http://www.w3.org/1999/xlink" xlink:type="simple">sp. “South Carolina, Coon Branch”</tp:taxon-status><xref ref-type="fig" rid="F16">Figs 16</xref><xref ref-type="fig" rid="F20">, 20A</xref><xref ref-type="fig" rid="F25">, 25B</xref></tp:nomenclature><tp:treatment-sec sec-type="Material examined" id="SECID0EGYEK"><title>Material examined.</title><p><bold>USA</bold> • <bold>South Carolina</bold> • 1 ♀; <bold>Oconee Co.</bold>; Coon Branch Natural Area; <named-content xmlns:xlink="http://www.w3.org/1999/xlink" content-type="dwc:verbatimCoordinates" xlink:type="simple"><named-content content-type="geo-json" specific-use="{&#34;type&#34;:&#34;Point&#34;,&#34;coordinates&#34;:[-83.005300,35.025100]}" id="NCID0EVYEK" xlink:type="simple">35.0251, -83.0053</named-content></named-content>; 2 Oct. 2021; C.W. Harden leg.; On underside of embedded rock, steep north-facing slope; CUAC000169317, CWH-400; <named-content xmlns:xlink="http://www.w3.org/1999/xlink" content-type="dwc:institutional_code" xlink:title="Clemson University Arthropod Collection" xlink:href="http://grbio.org/institution/clemson-university-arthropod-collection" xlink:type="simple">CUAC</named-content>.</p><p>GenBank: <ext-link xmlns:xlink="http://www.w3.org/1999/xlink" xlink:href="OR853116" ext-link-type="gen" xlink:type="simple">OR853116</ext-link>, <ext-link xmlns:xlink="http://www.w3.org/1999/xlink" xlink:href="OR853403" ext-link-type="gen" xlink:type="simple">OR853403</ext-link>, <ext-link xmlns:xlink="http://www.w3.org/1999/xlink" xlink:href="OR839367" ext-link-type="gen" xlink:type="simple">OR839367</ext-link>, <ext-link xmlns:xlink="http://www.w3.org/1999/xlink" xlink:href="OR839665" ext-link-type="gen" xlink:type="simple">OR839665</ext-link>, <ext-link xmlns:xlink="http://www.w3.org/1999/xlink" xlink:href="OR837916" ext-link-type="gen" xlink:type="simple">OR837916</ext-link>, <ext-link xmlns:xlink="http://www.w3.org/1999/xlink" xlink:href="OR838073" ext-link-type="gen" xlink:type="simple">OR838073</ext-link>, <ext-link xmlns:xlink="http://www.w3.org/1999/xlink" xlink:href="OR838250" ext-link-type="gen" xlink:type="simple">OR838250</ext-link>, <ext-link xmlns:xlink="http://www.w3.org/1999/xlink" xlink:href="OR838133" ext-link-type="gen" xlink:type="simple">OR838133</ext-link>.</p></tp:treatment-sec><tp:treatment-sec sec-type="Diagnosis."><title>Diagnosis.</title><p>
 In addition to being larger (<abbrev xmlns:xlink="http://www.w3.org/1999/xlink" xlink:title="Apparent body length, measured from anterior edge of clypeus to apex of elytra" id="ABBRID0EM1EK" xlink:type="simple">ABL</abbrev> = 2.70 mm), this female specimen differs from the widespread <italic><tp:taxon-name><tp:taxon-name-part taxon-name-part-type="genus" reg="Serranillus">S.</tp:taxon-name-part><tp:taxon-name-part taxon-name-part-type="species" reg="dunavani">dunavani</tp:taxon-name-part></tp:taxon-name></italic> by the presence of faint microsculpture on the disc of the pronotum and the less ovoid shape of the elytra (Fig. <xref ref-type="fig" rid="F20">20A</xref>). The phylogeny based on the genes we sampled places the specimen in a well-supported clade with <italic><tp:taxon-name><tp:taxon-name-part taxon-name-part-type="genus" reg="Serranillus">S.</tp:taxon-name-part><tp:taxon-name-part taxon-name-part-type="species" reg="septentrionis">septentrionis</tp:taxon-name-part></tp:taxon-name></italic> Sokolov &amp; Carlton and another potentially undescribed species from the Black Mountains in North Carolina.
 </p></tp:treatment-sec><tp:treatment-sec sec-type="Distribution."><title>Distribution.</title><p>
 Coon Branch Natural Area, near the Whitewater River in Oconee Co.
 </p></tp:treatment-sec><tp:treatment-sec sec-type="Sympatry."><title>Sympatry.</title><p>
 The specimen was collected with adults of <italic><tp:taxon-name><tp:taxon-name-part taxon-name-part-type="genus" reg="Anillinus">Anillinus</tp:taxon-name-part><tp:taxon-name-part taxon-name-part-type="species" reg="murrayae">murrayae</tp:taxon-name-part></tp:taxon-name></italic> Sokolov &amp; Carlton and two individuals of <italic><tp:taxon-name><tp:taxon-name-part taxon-name-part-type="genus" reg="Anillinus">Anillinus</tp:taxon-name-part></tp:taxon-name></italic> that belong to the <italic><tp:taxon-name><tp:taxon-name-part taxon-name-part-type="genus" reg="Anillinus"/><tp:taxon-name-part taxon-name-part-type="species" reg="sinuaticollis">sinuaticollis</tp:taxon-name-part></tp:taxon-name></italic> group, discussed below as <italic><tp:taxon-name><tp:taxon-name-part taxon-name-part-type="genus" reg="Anillinus">Anillinus</tp:taxon-name-part></tp:taxon-name></italic> sp. “South Carolina, Coon Branch”.
 </p></tp:treatment-sec><tp:treatment-sec sec-type="Natural history."><title>Natural history.</title><p>
 The specimen was collected in October from the underside of a large embedded rock in fine soil on a steep forested slope above the Whitewater River. Litter samples collected in June 2018, October 2020, and August 2022 did not collect this species, nor did a soilwash sample taken in June 2018.
 </p></tp:treatment-sec><tp:treatment-sec sec-type="Notes."><title>Notes.</title><p>
 Without associated males, the identity of this species is uncertain. This female from Coon Branch possibly belongs to one of the undescribed species known from adjacent parts of Georgia and North Carolina that we lack DNA sequence data for. Males of both <italic><tp:taxon-name><tp:taxon-name-part taxon-name-part-type="genus" reg="Serranillus">S.</tp:taxon-name-part></tp:taxon-name></italic> sp. “Georgia, Rabun Bald sp. 1” and <italic><tp:taxon-name><tp:taxon-name-part taxon-name-part-type="genus" reg="Serranillus">S.</tp:taxon-name-part></tp:taxon-name></italic> sp. “North Carolina, Riley Knob” possess genitalia similar to <italic><tp:taxon-name><tp:taxon-name-part taxon-name-part-type="genus" reg="Serranillus">S.</tp:taxon-name-part><tp:taxon-name-part taxon-name-part-type="species" reg="septentrionis">septentrionis</tp:taxon-name-part></tp:taxon-name></italic>, suggesting they likely belong to the same clade as this Coon Branch female.
 </p></tp:treatment-sec><tp:treatment-sec><!--Section generated to contain objects referenced in tp:taxon-treatment.--><fig id="F16" position="float" orientation="portrait"><object-id xmlns:xlink="http://www.w3.org/1999/xlink" content-type="doi" xlink:type="simple">10.3897/zookeys.1209.125897.figure16</object-id><object-id xmlns:xlink="http://www.w3.org/1999/xlink" content-type="zenodo_dep_id" xlink:type="simple">13291712</object-id><object-id xmlns:xlink="http://www.w3.org/1999/xlink" content-type="arpha" xlink:type="simple">36CC8B2C-8078-56B0-BCE8-7D0CC29A26D5</object-id><label>Figure 16.</label><caption><p>Distribution map of <italic><tp:taxon-name><tp:taxon-name-part taxon-name-part-type="genus" reg="Serranillus">Serranillus</tp:taxon-name-part></tp:taxon-name></italic> species that occur in South Carolina. The locality for <italic><tp:taxon-name><tp:taxon-name-part taxon-name-part-type="genus" reg="Serranillus">Serranillus</tp:taxon-name-part></tp:taxon-name></italic> sp. “South Carolina, Coon Branch” is the same as the single South Carolina <italic><tp:taxon-name><tp:taxon-name-part taxon-name-part-type="genus" reg="Serranillus">S.</tp:taxon-name-part><tp:taxon-name-part taxon-name-part-type="species" reg="jeanneli">jeanneli</tp:taxon-name-part></tp:taxon-name></italic> occurrence, and is not shown. Data are from <xref ref-type="bibr" rid="B39">Harden (2024)</xref>.</p></caption><graphic xmlns:xlink="http://www.w3.org/1999/xlink" xlink:href="zookeys-1209-069_article-125897__-g016.jpg" position="float" orientation="portrait" xlink:type="simple" id="oo_1110355.jpg"><uri content-type="original_file" xlink:type="simple">https://binary.pensoft.net/fig/1110355</uri></graphic></fig><fig id="F20" position="float" orientation="portrait"><object-id xmlns:xlink="http://www.w3.org/1999/xlink" content-type="doi" xlink:type="simple">10.3897/zookeys.1209.125897.figure20</object-id><object-id xmlns:xlink="http://www.w3.org/1999/xlink" content-type="zenodo_dep_id" xlink:type="simple">13291724</object-id><object-id xmlns:xlink="http://www.w3.org/1999/xlink" content-type="arpha" xlink:type="simple">CE821B8B-B9CE-5E18-885D-8486E9B24E4E</object-id><label>Figure 20.</label><caption><p>Morphological features of <italic><tp:taxon-name><tp:taxon-name-part taxon-name-part-type="genus" reg="Serranillus">Serranillus</tp:taxon-name-part></tp:taxon-name></italic><bold>A</bold><italic><tp:taxon-name><tp:taxon-name-part taxon-name-part-type="genus" reg="Serranillus">Serranillus</tp:taxon-name-part></tp:taxon-name></italic> sp. “South Carolina, Coon Branch” dorsal habitus <bold>B</bold> head of <italic><tp:taxon-name><tp:taxon-name-part taxon-name-part-type="genus" reg="Serranillus">Serranillus</tp:taxon-name-part><tp:taxon-name-part taxon-name-part-type="species" reg="monadnock">monadnock</tp:taxon-name-part></tp:taxon-name></italic>, dorsal aspect (black arrows = ocular tubercles) <bold>C</bold> dorsal aspect of abdominal ventrites of <italic><tp:taxon-name><tp:taxon-name-part taxon-name-part-type="genus" reg="Serranillus">Serranillus</tp:taxon-name-part><tp:taxon-name-part taxon-name-part-type="species" reg="septentrionis">septentrionis</tp:taxon-name-part></tp:taxon-name></italic> (black arrows = lateral extensions of last abdominal tergite). Scale bars: 1 mm (<bold>A</bold>); 0.1 mm (<bold>C</bold>).</p></caption><graphic xmlns:xlink="http://www.w3.org/1999/xlink" xlink:href="zookeys-1209-069_article-125897__-g020.jpg" position="float" orientation="portrait" xlink:type="simple" id="oo_1110359.jpg"><uri content-type="original_file" xlink:type="simple">https://binary.pensoft.net/fig/1110359</uri></graphic></fig><fig id="F25" position="float" orientation="portrait"><object-id xmlns:xlink="http://www.w3.org/1999/xlink" content-type="doi" xlink:type="simple">10.3897/zookeys.1209.125897.figure25</object-id><object-id xmlns:xlink="http://www.w3.org/1999/xlink" content-type="zenodo_dep_id" xlink:type="simple">13291734</object-id><object-id xmlns:xlink="http://www.w3.org/1999/xlink" content-type="arpha" xlink:type="simple">E5DC833C-536C-5551-87FC-BFBE76F1C143</object-id><label>Figure 25.</label><caption><p><tp:taxon-name><tp:taxon-name-part taxon-name-part-type="tribe">Anillini</tp:taxon-name-part></tp:taxon-name> habitat in South Carolina <bold>A</bold> Waldrop Stone Falls, Pickens Co. (<italic><tp:taxon-name><tp:taxon-name-part taxon-name-part-type="genus" reg="Anillinus">Anillinus</tp:taxon-name-part><tp:taxon-name-part taxon-name-part-type="species" reg="mica">mica</tp:taxon-name-part></tp:taxon-name></italic>, <italic><tp:taxon-name><tp:taxon-name-part taxon-name-part-type="genus" reg="Anillinus">Anillinus</tp:taxon-name-part><tp:taxon-name-part taxon-name-part-type="species" reg="micamicus">micamicus</tp:taxon-name-part></tp:taxon-name></italic>, <italic><tp:taxon-name><tp:taxon-name-part taxon-name-part-type="genus" reg="Anillinus">Anillinus</tp:taxon-name-part><tp:taxon-name-part taxon-name-part-type="species" reg="murrayae">murrayae</tp:taxon-name-part></tp:taxon-name></italic>, <italic><tp:taxon-name><tp:taxon-name-part taxon-name-part-type="genus" reg="Serranillus">Serranillus</tp:taxon-name-part><tp:taxon-name-part taxon-name-part-type="species" reg="dunavani">dunavani</tp:taxon-name-part></tp:taxon-name></italic>) <bold>B</bold> Lower Whitewater River gorge, Oconee Co. (<italic><tp:taxon-name><tp:taxon-name-part taxon-name-part-type="genus" reg="Anillinus">Anillinus</tp:taxon-name-part><tp:taxon-name-part taxon-name-part-type="species" reg="cherokee">cherokee</tp:taxon-name-part></tp:taxon-name></italic>, <italic><tp:taxon-name><tp:taxon-name-part taxon-name-part-type="genus" reg="Anillinus">A.</tp:taxon-name-part><tp:taxon-name-part taxon-name-part-type="species" reg="murrayae">murrayae</tp:taxon-name-part></tp:taxon-name></italic>, <italic><tp:taxon-name><tp:taxon-name-part taxon-name-part-type="genus" reg="Anillinus">Anillinus</tp:taxon-name-part></tp:taxon-name></italic> sp. “South Carolina, Coon Branch”, <italic><tp:taxon-name><tp:taxon-name-part taxon-name-part-type="genus" reg="Serranillus">S.</tp:taxon-name-part><tp:taxon-name-part taxon-name-part-type="species" reg="dunavani">dunavani</tp:taxon-name-part></tp:taxon-name></italic>, <italic><tp:taxon-name><tp:taxon-name-part taxon-name-part-type="genus" reg="Serranillus">Serranillus</tp:taxon-name-part><tp:taxon-name-part taxon-name-part-type="species" reg="jeanneli">jeanneli</tp:taxon-name-part></tp:taxon-name></italic>, <italic><tp:taxon-name><tp:taxon-name-part taxon-name-part-type="genus" reg="Serranillus">Serranillus</tp:taxon-name-part></tp:taxon-name></italic> sp. “South Carolina, Coon Branch” <bold>C</bold> Long Cane Creek, Abbeville Co. (<italic><tp:taxon-name><tp:taxon-name-part taxon-name-part-type="genus" reg="Anillinus">Anillinus</tp:taxon-name-part><tp:taxon-name-part taxon-name-part-type="species" reg="chandleri">chandleri</tp:taxon-name-part></tp:taxon-name></italic>, <italic><tp:taxon-name><tp:taxon-name-part taxon-name-part-type="genus" reg="Anillinus">Anillinus</tp:taxon-name-part><tp:taxon-name-part taxon-name-part-type="species" reg="dentatus">dentatus</tp:taxon-name-part></tp:taxon-name></italic>, <italic><tp:taxon-name><tp:taxon-name-part taxon-name-part-type="genus" reg="Anillinus">Anillinus</tp:taxon-name-part><tp:taxon-name-part taxon-name-part-type="species" reg="jancae">jancae</tp:taxon-name-part></tp:taxon-name></italic>, <italic><tp:taxon-name><tp:taxon-name-part taxon-name-part-type="genus" reg="Serranillus">S.</tp:taxon-name-part><tp:taxon-name-part taxon-name-part-type="species" reg="dunavani">dunavani</tp:taxon-name-part></tp:taxon-name></italic>). The holotypes of <italic><tp:taxon-name><tp:taxon-name-part taxon-name-part-type="genus" reg="Anillinus">A.</tp:taxon-name-part><tp:taxon-name-part taxon-name-part-type="species" reg="mica">mica</tp:taxon-name-part></tp:taxon-name></italic> and <italic><tp:taxon-name><tp:taxon-name-part taxon-name-part-type="genus" reg="Anillinus">A.</tp:taxon-name-part><tp:taxon-name-part taxon-name-part-type="species" reg="micamicus">micamicus</tp:taxon-name-part></tp:taxon-name></italic> were collected under embedded rocks uphill of the wooden staircase in <bold>A</bold>. The holotype of <italic><tp:taxon-name><tp:taxon-name-part taxon-name-part-type="genus" reg="Anillinus">A.</tp:taxon-name-part><tp:taxon-name-part taxon-name-part-type="species" reg="jancae">jancae</tp:taxon-name-part></tp:taxon-name></italic> was collected in a pipe trap set on a hill just out of view in <bold>C</bold>.</p></caption><graphic xmlns:xlink="http://www.w3.org/1999/xlink" xlink:href="zookeys-1209-069_article-125897__-g025.jpg" position="float" orientation="portrait" xlink:type="simple" id="oo_1110364.jpg"><uri content-type="original_file" xlink:type="simple">https://binary.pensoft.net/fig/1110364</uri></graphic></fig></tp:treatment-sec><ref-list><ref id="B39"><mixed-citation xmlns:xlink="http://www.w3.org/1999/xlink" xlink:type="simple"><person-group><name name-style="western"><surname>Harden</surname><given-names>CW</given-names></name></person-group> (<year>2024</year>) Distribution of Nearctic <tp:taxon-name><tp:taxon-name-part taxon-name-part-type="tribe">Anillini</tp:taxon-name-part></tp:taxon-name> (<tp:taxon-name><tp:taxon-name-part taxon-name-part-type="order">Coleoptera</tp:taxon-name-part></tp:taxon-name>, <tp:taxon-name><tp:taxon-name-part taxon-name-part-type="family">Carabidae</tp:taxon-name-part></tp:taxon-name>, <tp:taxon-name><tp:taxon-name-part taxon-name-part-type="subfamily">Trechinae</tp:taxon-name-part></tp:taxon-name>) (Version 01) [Data set]. Zenodo. <ext-link xlink:href="10.5281/zenodo.10983000" ext-link-type="doi" xlink:type="simple">https://doi.org/10.5281/zenodo.10983000</ext-link></mixed-citation></ref></ref-list></tp:taxon-treatment>
