# Supplementary material for: ﻿Systematics and biogeography of Appalachian Anillini, and a taxonomic review of the species of South Carolina (Coleoptera, Carabidae, Trechinae, Anillini)
Source: Zookeys. 2024 Aug 8;1209:69–197. doi: 10.3897/zookeys.1209.125897 (PMC11336398; doi:10.3897/zookeys.1209.125897)
Supplement: XML Treatment for Anillinus chandleri [file zookeys.1209.125897-treatment10.xml]

<!DOCTYPE tp:taxon-treatment
  PUBLIC "-//TaxonX//DTD Taxonomic Treatment Publishing DTD v0 20100105//EN" "tax-treatment-NSO.dtd">
<tp:taxon-treatment xmlns:tp="http://www.plazi.org/taxpub"><tp:treatment-meta><kwd-group><label>Taxon classification</label><kwd>
                  <named-content content-type="kingdom">Animalia</named-content>
                </kwd><kwd>
                  <named-content content-type="order">Coleoptera</named-content>
                </kwd><kwd>
                  <named-content content-type="family">Carabidae</named-content>
                </kwd></kwd-group><mixed-citation publication-type="journal"><person-group><name><surname>Harden</surname><given-names>Curt W.</given-names></name><name><surname>Caterino</surname><given-names>Michael S.</given-names></name></person-group><article-title>﻿Systematics and biogeography of Appalachian <tp:taxon-name><tp:taxon-name-part taxon-name-part-type="tribe">Anillini</tp:taxon-name-part></tp:taxon-name>, and a taxonomic review of the species of South Carolina (<tp:taxon-name><tp:taxon-name-part taxon-name-part-type="order">Coleoptera</tp:taxon-name-part></tp:taxon-name>, <tp:taxon-name><tp:taxon-name-part taxon-name-part-type="family">Carabidae</tp:taxon-name-part></tp:taxon-name>, <tp:taxon-name><tp:taxon-name-part taxon-name-part-type="subfamily">Trechinae</tp:taxon-name-part></tp:taxon-name>, <tp:taxon-name><tp:taxon-name-part taxon-name-part-type="tribe">Anillini</tp:taxon-name-part></tp:taxon-name>)</article-title><source>Zookeys</source><day>08</day><month>08</month><year>2024</year><volume>1209</volume><fpage>69</fpage><lpage>197</lpage><pub-id pub-id-type="doi">10.3897/zookeys.1209.125897</pub-id></mixed-citation></tp:treatment-meta><tp:nomenclature><label>﻿﻿</label><tp:taxon-name>
                <object-id xmlns:xlink="http://www.w3.org/1999/xlink" content-type="arpha" xlink:type="simple">EB7B962C-BC32-581C-A055-CE3327CCEA89</object-id>
                <tp:taxon-name-part taxon-name-part-type="genus" reg="Anillinus">Anillinus</tp:taxon-name-part>
                <tp:taxon-name-part taxon-name-part-type="species" reg="chandleri">chandleri</tp:taxon-name-part>
              </tp:taxon-name><tp:taxon-authority>Sokolov, 2011</tp:taxon-authority><xref ref-type="fig" rid="F21">Figs 21A, B</xref><xref ref-type="fig" rid="F24">, 24A</xref><xref ref-type="fig" rid="F25">, 25C</xref><xref ref-type="fig" rid="F28">, 28B, E</xref><xref ref-type="fig" rid="F29">, 29</xref><tp:nomenclature-citation-list><tp:nomenclature-citation><tp:taxon-name>
                    <tp:taxon-name-part taxon-name-part-type="genus" reg="Anillinus">Anillinus</tp:taxon-name-part>
                    <tp:taxon-name-part taxon-name-part-type="species" reg="chandleri">chandleri</tp:taxon-name-part>
                  </tp:taxon-name><comment>Sokolov, 2011: 11.</comment></tp:nomenclature-citation></tp:nomenclature-citation-list></tp:nomenclature><tp:treatment-sec sec-type="material" id="SECID0E3QHK"><title>Material examined.</title><p><bold><italic>Holotype male</italic> (<named-content xmlns:xlink="http://www.w3.org/1999/xlink" content-type="dwc:institutional_code" xlink:title="United States National Museum of Natural History" xlink:href="http://grbio.org/institution/smithsonian-institution-national-museum-natural-history-0" xlink:type="simple">USNM</named-content>)</bold>, glued to card, genitalia mounted on clear plastic slide pinned beneath specimen, labeled: “USA: SC: Edge. Co. Ft. Sumter Nat. For. Jct. Rds. 235 &amp; 199” “VII-8-1987 RMReeves, sift forest litter” “<tp:taxon-name><tp:taxon-name-part taxon-name-part-type="genus" reg="Anillinus">Anillinus</tp:taxon-name-part></tp:taxon-name> sp. det Bell” “HOLOTYPE <italic><tp:taxon-name><tp:taxon-name-part taxon-name-part-type="genus" reg="Anillinus">Anillinus</tp:taxon-name-part><tp:taxon-name-part taxon-name-part-type="species" reg="chandleri">chandleri</tp:taxon-name-part></tp:taxon-name></italic> sp. n. Sokolov des. 2009”</p></tp:treatment-sec><tp:treatment-sec sec-type="material" id="SECID0E3RHK"><title>Other material</title><p><bold>(<italic>n</italic> = 20, <named-content xmlns:xlink="http://www.w3.org/1999/xlink" content-type="dwc:institutional_code" xlink:title="Clemson University Arthropod Collection" xlink:href="http://grbio.org/institution/clemson-university-arthropod-collection" xlink:type="simple">CUAC</named-content>, <abbrev xmlns:xlink="http://www.w3.org/1999/xlink" xlink:title="Curt Harden personal collection, Central, SC, USA" id="ABBRID0EKSHK" xlink:type="simple">CWHc</abbrev>, <named-content xmlns:xlink="http://www.w3.org/1999/xlink" content-type="dwc:institutional_code" xlink:title="North Carolina State University" xlink:href="http://grbio.org/institution/north-carolina-state-university-insect-museum" xlink:type="simple">NCSU</named-content>, <named-content xmlns:xlink="http://www.w3.org/1999/xlink" content-type="dwc:institutional_code" xlink:title="University of Georgia Collection of Arthropods" xlink:href="http://grbio.org/institution/university-georgia" xlink:type="simple">UGCA</named-content>). USA</bold> • <bold>South Carolina</bold> • 1 ♂; <bold>Abbeville Co.</bold>; Sumter National Forest, Long Cane Creek; <named-content xmlns:xlink="http://www.w3.org/1999/xlink" content-type="dwc:verbatimCoordinates" xlink:type="simple"><named-content content-type="geo-json" specific-use="{&#34;type&#34;:&#34;Point&#34;,&#34;coordinates&#34;:[-82.325000,34.135200]}" id="NCID0E5SHK" xlink:type="simple">34.1352, -82.3250</named-content></named-content>; 12 Jan. 2020; C.W. Harden leg.; CWH-068, CUAC000168267; • 2 ♀; <bold>Abbeville Co.</bold>; Sumter National Forest, Long Cane Creek; <named-content xmlns:xlink="http://www.w3.org/1999/xlink" content-type="dwc:verbatimCoordinates" xlink:type="simple"><named-content content-type="geo-json" specific-use="{&#34;type&#34;:&#34;Point&#34;,&#34;coordinates&#34;:[-82.323800,34.135600]}" id="NCID0EITHK" xlink:type="simple">34.1356, -82.3238</named-content></named-content>; 15 Mar. 2020; C.W. Harden leg.; CWH-151 and CWH-152, CUAC000153578 and CUAC000153579; • 1 ♂; same data as previous; <abbrev xmlns:xlink="http://www.w3.org/1999/xlink" xlink:title="Curt Harden personal collection, Central, SC, USA" id="ABBRID0ENTHK" xlink:type="simple">CWHc</abbrev>; • 4 ♂, 4 ♀; <bold>Abbeville Co.</bold>; Sumter National Forest, Long Cane Creek; <named-content xmlns:xlink="http://www.w3.org/1999/xlink" content-type="dwc:verbatimCoordinates" xlink:type="simple"><named-content content-type="geo-json" specific-use="{&#34;type&#34;:&#34;Point&#34;,&#34;coordinates&#34;:[-82.323900,34.135000]}" id="NCID0EWTHK" xlink:type="simple">34.1350, -82.3239</named-content></named-content>; 15 Mar. to 16 Jul. 2020; C.W. Harden leg.; <abbrev xmlns:xlink="http://www.w3.org/1999/xlink" xlink:title="Curt Harden personal collection, Central, SC, USA" id="ABBRID0E2THK" xlink:type="simple">CWHc</abbrev>; • 1 ♂; <bold>Abbeville Co.</bold>; Sumter National Forest, off Cedar Springs Road; <named-content xmlns:xlink="http://www.w3.org/1999/xlink" content-type="dwc:verbatimCoordinates" xlink:type="simple"><named-content content-type="geo-json" specific-use="{&#34;type&#34;:&#34;Point&#34;,&#34;coordinates&#34;:[-82.339000,34.108600]}" id="NCID0EEUHK" xlink:type="simple">34.1086, -82.3390</named-content></named-content>; 25 Sep. 2020; C.W. Harden leg.; CWH-266, CUAC000168266; • 2 ♀; <bold>Lexington Co.</bold>; West Columbia; <named-content xmlns:xlink="http://www.w3.org/1999/xlink" content-type="dwc:verbatimCoordinates" xlink:type="simple"><named-content content-type="geo-json" specific-use="{&#34;type&#34;:&#34;Point&#34;,&#34;coordinates&#34;:[-81.064000,34.001000]}" id="NCID0EOUHK" xlink:type="simple">34.001, -81.064</named-content></named-content>; 10 Mar. 1991; J.C. Ciegler leg.; CUAC000153575 and CUAC000153576; • 1 ♂, 2 ♀; <bold>Newberry Co.</bold>; Little Mountain; <named-content xmlns:xlink="http://www.w3.org/1999/xlink" content-type="dwc:verbatimCoordinates" xlink:type="simple"><named-content content-type="geo-json" specific-use="{&#34;type&#34;:&#34;Point&#34;,&#34;coordinates&#34;:[-81.408000,34.188000]}" id="NCID0EYUHK" xlink:type="simple">34.188, -81.408</named-content></named-content>; 8 Dec. 2007; J.F. and S. Cornell leg.; <named-content xmlns:xlink="http://www.w3.org/1999/xlink" content-type="dwc:institutional_code" xlink:title="North Carolina State University" xlink:href="http://grbio.org/institution/north-carolina-state-university-insect-museum" xlink:type="simple">NCSU</named-content>; • 1 ♀; <bold>Richland Co.</bold>; Ballentine; <named-content xmlns:xlink="http://www.w3.org/1999/xlink" content-type="dwc:verbatimCoordinates" xlink:type="simple"><named-content content-type="geo-json" specific-use="{&#34;type&#34;:&#34;Point&#34;,&#34;coordinates&#34;:[-81.236000,34.120000]}" id="NCID0EMVHK" xlink:type="simple">34.120, -81.236</named-content></named-content>; 5 Nov. 2006; J.C. Ciegler leg.; CUAC000153574; • 1 ♂; <bold>Union Co.</bold>; Calhoun Critical Zone Observatory; <named-content xmlns:xlink="http://www.w3.org/1999/xlink" content-type="dwc:verbatimCoordinates" xlink:type="simple"><named-content content-type="geo-json" specific-use="{&#34;type&#34;:&#34;Point&#34;,&#34;coordinates&#34;:[-81.647200,34.586600]}" id="NCID0EWVHK" xlink:type="simple">34.5866, -81.6472</named-content></named-content>; 26 Sep. 2016; R. Carrera-Martinez leg.; <named-content xmlns:xlink="http://www.w3.org/1999/xlink" content-type="dwc:institutional_code" xlink:title="University of Georgia Collection of Arthropods" xlink:href="http://grbio.org/institution/university-georgia" xlink:type="simple">UGCA</named-content>.</p></tp:treatment-sec><tp:treatment-sec sec-type="Literature records" id="SECID0E6VHK"><title>Literature records.</title><p>The species was described from the male holotype only and has not been subsequently reported.</p></tp:treatment-sec><tp:treatment-sec sec-type="diagnosis" id="SECID0EEWHK"><title>Diagnosis.</title><p>This is one of the largest species of <italic><tp:taxon-name><tp:taxon-name-part taxon-name-part-type="genus" reg="Anillinus">Anillinus</tp:taxon-name-part></tp:taxon-name></italic> in South Carolina (Fig. <xref ref-type="fig" rid="F28">28B</xref>), and that combined with the effaced microsculpture from the forebody distinguishes it from nearly all other known species in the state. There are two undescribed <italic><tp:taxon-name><tp:taxon-name-part taxon-name-part-type="genus" reg="Anillinus"/><tp:taxon-name-part taxon-name-part-type="species" reg="valentinei">valentinei</tp:taxon-name-part></tp:taxon-name></italic>-group species that approach the size of <italic><tp:taxon-name><tp:taxon-name-part taxon-name-part-type="genus" reg="Anillinus">A.</tp:taxon-name-part><tp:taxon-name-part taxon-name-part-type="species" reg="chandleri">chandleri</tp:taxon-name-part></tp:taxon-name></italic>, but both differ in the form of male genitalia. The median lobe of <italic><tp:taxon-name><tp:taxon-name-part taxon-name-part-type="genus" reg="Anillinus">A.</tp:taxon-name-part><tp:taxon-name-part taxon-name-part-type="species" reg="chandleri">chandleri</tp:taxon-name-part></tp:taxon-name></italic> is distinctive: long and strongly twisted dorsally from the plane of basal lobes, strongly constricted proximally, and expanded distally, internal sac with a dense group of large dark spines surrounding the long flagellum in repose (Fig. <xref ref-type="fig" rid="F28">28E</xref>).</p><fig id="F28" position="float" orientation="portrait"><object-id xmlns:xlink="http://www.w3.org/1999/xlink" content-type="doi" xlink:type="simple">10.3897/zookeys.1209.125897.figure28</object-id><object-id xmlns:xlink="http://www.w3.org/1999/xlink" content-type="zenodo_dep_id" xlink:type="simple">13291742</object-id><object-id xmlns:xlink="http://www.w3.org/1999/xlink" content-type="arpha" xlink:type="simple">649884CA-1C58-5D9A-83D4-4640B7A6DD26</object-id><label>Figure 28.</label><caption><p>Dorsal habitus and dorsolateral aspect of median lobe of aedeagus of <italic><tp:taxon-name><tp:taxon-name-part taxon-name-part-type="genus" reg="Anillinus">Anillinus</tp:taxon-name-part><tp:taxon-name-part taxon-name-part-type="species" reg="chandleri">chandleri</tp:taxon-name-part></tp:taxon-name></italic> and related species <bold>A, D</bold><italic><tp:taxon-name><tp:taxon-name-part taxon-name-part-type="genus" reg="Anillinus">Anillinus</tp:taxon-name-part></tp:taxon-name></italic> sp. “South Carolina, Waldrop Stone” <bold>B, E</bold><italic><tp:taxon-name><tp:taxon-name-part taxon-name-part-type="genus" reg="Anillinus">Anillinus</tp:taxon-name-part><tp:taxon-name-part taxon-name-part-type="species" reg="chandleri">chandleri</tp:taxon-name-part></tp:taxon-name></italic> Sokolov <bold>C, F</bold><italic><tp:taxon-name><tp:taxon-name-part taxon-name-part-type="genus" reg="Anillinus">Anillinus</tp:taxon-name-part></tp:taxon-name></italic> sp. “South Carolina, Long Cane”. Scale bars: 1 mm (<bold>A, B, C</bold>); 0.1 mm (<bold>D, E, F</bold>).</p></caption><graphic xmlns:xlink="http://www.w3.org/1999/xlink" xlink:href="zookeys-1209-069_article-125897__-g028.jpg" position="float" orientation="portrait" xlink:type="simple" id="oo_1110367.jpg"><uri content-type="original_file" xlink:type="simple">https://binary.pensoft.net/fig/1110367</uri></graphic></fig></tp:treatment-sec><tp:treatment-sec sec-type="variation" id="SECID0EUZHK"><title>Variation noted.</title><p><abbrev xmlns:xlink="http://www.w3.org/1999/xlink" xlink:title="Apparent body length, measured from anterior edge of clypeus to apex of elytra" id="ABBRID0E1ZHK" xlink:type="simple">ABL</abbrev> = 1.89–2.26 mm, average = 2.11 ± 0.11 mm. Males (2.11–2.26 mm) larger than females (1.89–2.17 mm). The shape of the pronotum is variable, especially the relative width (<abbrev xmlns:xlink="http://www.w3.org/1999/xlink" xlink:title="Maximum pronotal width" id="ABBRID0E5ZHK" xlink:type="simple">PW</abbrev>/<abbrev xmlns:xlink="http://www.w3.org/1999/xlink" xlink:title="Maximum elytral width" id="ABBRID0EC1HK" xlink:type="simple">EW</abbrev> = 0.78–0.84). The proximal constriction of the median lobe is wider in the specimen from Union Co. than in other specimens studied. The number of spines in the internal sac is also variable, but the size and shape of the flagellum is constant. The ring sclerite (Fig. <xref ref-type="fig" rid="F24">24A</xref>), not described previously, is relatively large (<abbrev xmlns:xlink="http://www.w3.org/1999/xlink" xlink:title="Ring sclerite length" id="ABBRID0EK1HK" xlink:type="simple">RL</abbrev>/<abbrev xmlns:xlink="http://www.w3.org/1999/xlink" xlink:title="Apparent body length, measured from anterior edge of clypeus to apex of elytra" id="ABBRID0EO1HK" xlink:type="simple">ABL</abbrev> = 0.34) and oval, asymmetrically narrowed anteriorly.</p></tp:treatment-sec><tp:treatment-sec sec-type="description" id="SECID0ES1HK"><title>Description of female genitalia.</title><p>Spermatheca (Fig. <xref ref-type="fig" rid="F21">21A, B</xref>) broadly curved, gradually enlarged distally, proximally with abrupt perpendicular angulation. Spermathecal duct long and tightly coiled. Bursa with conspicuously sclerotized folds.</p></tp:treatment-sec><tp:treatment-sec sec-type="distribution" id="SECID0E31HK"><title>Distribution.</title><p>Although known only from South Carolina, this species has a larger range than most members of the <italic><tp:taxon-name><tp:taxon-name-part taxon-name-part-type="genus" reg="Anillinus"/><tp:taxon-name-part taxon-name-part-type="species" reg="valentinei">valentinei</tp:taxon-name-part></tp:taxon-name></italic> group, from Abbeville and Edgefield Cos. east to Columbia and north to Union Co. (Fig. <xref ref-type="fig" rid="F29">29</xref>).</p><fig id="F29" position="float" orientation="portrait"><object-id xmlns:xlink="http://www.w3.org/1999/xlink" content-type="doi" xlink:type="simple">10.3897/zookeys.1209.125897.figure29</object-id><object-id xmlns:xlink="http://www.w3.org/1999/xlink" content-type="zenodo_dep_id" xlink:type="simple">13291744</object-id><object-id xmlns:xlink="http://www.w3.org/1999/xlink" content-type="arpha" xlink:type="simple">01091A37-4449-5845-B8D6-85B2E6F7FD42</object-id><label>Figure 29.</label><caption><p>Distribution map of <italic><tp:taxon-name><tp:taxon-name-part taxon-name-part-type="genus" reg="Anillinus"/><tp:taxon-name-part taxon-name-part-type="species" reg="valentinei">valentinei</tp:taxon-name-part></tp:taxon-name></italic>-group species in South Carolina and adjacent states. Data are from <xref ref-type="bibr" rid="B39">Harden (2024)</xref>.</p></caption><graphic xmlns:xlink="http://www.w3.org/1999/xlink" xlink:href="zookeys-1209-069_article-125897__-g029.jpg" position="float" orientation="portrait" xlink:type="simple" id="oo_1110368.jpg"><uri content-type="original_file" xlink:type="simple">https://binary.pensoft.net/fig/1110368</uri></graphic></fig></tp:treatment-sec><tp:treatment-sec sec-type="Sympatry" id="SECID0EL3HK"><title>Sympatry.</title><p>At Long Cane Creek in Abbeville Co., SC, <italic><tp:taxon-name><tp:taxon-name-part taxon-name-part-type="genus" reg="Anillinus">A.</tp:taxon-name-part><tp:taxon-name-part taxon-name-part-type="species" reg="chandleri">chandleri</tp:taxon-name-part></tp:taxon-name></italic> has been collected with <italic><tp:taxon-name><tp:taxon-name-part taxon-name-part-type="genus" reg="Anillinus">A.</tp:taxon-name-part><tp:taxon-name-part taxon-name-part-type="species" reg="dentatus">dentatus</tp:taxon-name-part></tp:taxon-name></italic>, <italic><tp:taxon-name><tp:taxon-name-part taxon-name-part-type="genus" reg="Anillinus">A.</tp:taxon-name-part><tp:taxon-name-part taxon-name-part-type="species" reg="jancae">jancae</tp:taxon-name-part></tp:taxon-name></italic> and <italic><tp:taxon-name><tp:taxon-name-part taxon-name-part-type="genus" reg="Serranillus">S.</tp:taxon-name-part><tp:taxon-name-part taxon-name-part-type="species" reg="dunavani">dunavani</tp:taxon-name-part></tp:taxon-name></italic>. <italic><tp:taxon-name><tp:taxon-name-part taxon-name-part-type="genus" reg="Anillinus">Anillinus</tp:taxon-name-part></tp:taxon-name></italic> sp. “South Carolina, Long Cane”, an undescribed and apparently recently diverged member of the <italic><tp:taxon-name><tp:taxon-name-part taxon-name-part-type="genus" reg="Anillinus"/><tp:taxon-name-part taxon-name-part-type="species" reg="valentinei">valentinei</tp:taxon-name-part></tp:taxon-name></italic> group, also occurs at Long Cane Creek. At Little Mountain, <italic><tp:taxon-name><tp:taxon-name-part taxon-name-part-type="genus" reg="Anillinus">A.</tp:taxon-name-part><tp:taxon-name-part taxon-name-part-type="species" reg="chandleri">chandleri</tp:taxon-name-part></tp:taxon-name></italic> has been collected with <italic><tp:taxon-name><tp:taxon-name-part taxon-name-part-type="genus" reg="Serranillus">S.</tp:taxon-name-part><tp:taxon-name-part taxon-name-part-type="species" reg="monadnock">monadnock</tp:taxon-name-part></tp:taxon-name></italic>.</p></tp:treatment-sec><tp:treatment-sec sec-type="natural history" id="SECID0EE6HK"><title>Natural history.</title><p>Most of the material we have seen was collected from deep soil habitats. Several large litter samples collected from Long Cane Creek at various seasons (January, February, March, July, September) failed to produce specimens. Several specimens collected by J. Ciegler were sifted from litter, as were the holotype and the specimen from Union Co. The Union Co. site, the Calhoun Critical Zone Observatory, contains habitats that are an extreme example of highly eroded Piedmont forests, due to poor historical agricultural practices. The apparent persistence of a blind, flightless beetle such as <italic><tp:taxon-name><tp:taxon-name-part taxon-name-part-type="genus" reg="Anillinus">A.</tp:taxon-name-part><tp:taxon-name-part taxon-name-part-type="species" reg="chandleri">chandleri</tp:taxon-name-part></tp:taxon-name></italic> at such a site is notable.</p></tp:treatment-sec><tp:treatment-sec sec-type="notes" id="SECID0EV6HK"><title>Notes.</title><p>Two undescribed species related to <italic><tp:taxon-name><tp:taxon-name-part taxon-name-part-type="genus" reg="Anillinus">A.</tp:taxon-name-part><tp:taxon-name-part taxon-name-part-type="species" reg="chandleri">chandleri</tp:taxon-name-part></tp:taxon-name></italic> are discussed below.</p></tp:treatment-sec><tp:treatment-sec><!--Section generated to contain objects referenced in tp:taxon-treatment.--><fig id="F21" position="float" orientation="portrait"><object-id xmlns:xlink="http://www.w3.org/1999/xlink" content-type="doi" xlink:type="simple">10.3897/zookeys.1209.125897.figure21</object-id><object-id xmlns:xlink="http://www.w3.org/1999/xlink" content-type="zenodo_dep_id" xlink:type="simple">13291726</object-id><object-id xmlns:xlink="http://www.w3.org/1999/xlink" content-type="arpha" xlink:type="simple">53122AF1-B006-50D6-9F48-37E6090802F9</object-id><label>Figure 21.</label><caption><p>Spermathecae of <tp:taxon-name><tp:taxon-name-part taxon-name-part-type="tribe">Anillini</tp:taxon-name-part></tp:taxon-name> species <bold>A, B</bold><italic><tp:taxon-name><tp:taxon-name-part taxon-name-part-type="genus" reg="Anillinus">Anillinus</tp:taxon-name-part><tp:taxon-name-part taxon-name-part-type="species" reg="chandleri">chandleri</tp:taxon-name-part></tp:taxon-name></italic><bold>C</bold><italic><tp:taxon-name><tp:taxon-name-part taxon-name-part-type="genus" reg="Anillinus">Anillinus</tp:taxon-name-part><tp:taxon-name-part taxon-name-part-type="species" reg="castaneus">castaneus</tp:taxon-name-part></tp:taxon-name></italic><bold>D</bold><italic><tp:taxon-name><tp:taxon-name-part taxon-name-part-type="genus" reg="Anillinus">Anillinus</tp:taxon-name-part><tp:taxon-name-part taxon-name-part-type="species" reg="murrayae">murrayae</tp:taxon-name-part></tp:taxon-name></italic><bold>E</bold><italic><tp:taxon-name><tp:taxon-name-part taxon-name-part-type="genus" reg="Anillinus">Anillinus</tp:taxon-name-part><tp:taxon-name-part taxon-name-part-type="species" reg="simplex">simplex</tp:taxon-name-part></tp:taxon-name></italic><bold>F</bold><italic><tp:taxon-name><tp:taxon-name-part taxon-name-part-type="genus" reg="Anillinus">Anillinus</tp:taxon-name-part><tp:taxon-name-part taxon-name-part-type="species" reg="dentatus">dentatus</tp:taxon-name-part></tp:taxon-name></italic><bold>G</bold><italic><tp:taxon-name><tp:taxon-name-part taxon-name-part-type="genus" reg="Anillinus">Anillinus</tp:taxon-name-part></tp:taxon-name></italic> sp. “South Carolina, Coon Branch” <bold>H</bold><italic><tp:taxon-name><tp:taxon-name-part taxon-name-part-type="genus" reg="Anillinus">Anillinus</tp:taxon-name-part><tp:taxon-name-part taxon-name-part-type="species" reg="micamicus">micamicus</tp:taxon-name-part></tp:taxon-name></italic><bold>I</bold><italic><tp:taxon-name><tp:taxon-name-part taxon-name-part-type="genus" reg="Anillinus">Anillinus</tp:taxon-name-part><tp:taxon-name-part taxon-name-part-type="species" reg="mica">mica</tp:taxon-name-part></tp:taxon-name></italic><bold>J</bold><italic><tp:taxon-name><tp:taxon-name-part taxon-name-part-type="genus" reg="Anillinus">Anillinus</tp:taxon-name-part><tp:taxon-name-part taxon-name-part-type="species" reg="choestoea">choestoea</tp:taxon-name-part></tp:taxon-name></italic><bold>K</bold><italic><tp:taxon-name><tp:taxon-name-part taxon-name-part-type="genus" reg="Anillinus">Anillinus</tp:taxon-name-part><tp:taxon-name-part taxon-name-part-type="species" reg="seneca">seneca</tp:taxon-name-part></tp:taxon-name></italic><bold>L</bold><italic><tp:taxon-name><tp:taxon-name-part taxon-name-part-type="genus" reg="Anillinus">Anillinus</tp:taxon-name-part><tp:taxon-name-part taxon-name-part-type="species" reg="montrex">montrex</tp:taxon-name-part></tp:taxon-name></italic><bold>M</bold><italic><tp:taxon-name><tp:taxon-name-part taxon-name-part-type="genus" reg="Anillinus">Anillinus</tp:taxon-name-part><tp:taxon-name-part taxon-name-part-type="species" reg="arenicollis">arenicollis</tp:taxon-name-part></tp:taxon-name></italic><bold>N</bold><italic><tp:taxon-name><tp:taxon-name-part taxon-name-part-type="genus" reg="Anillinus">Anillinus</tp:taxon-name-part><tp:taxon-name-part taxon-name-part-type="species" reg="jancae">jancae</tp:taxon-name-part></tp:taxon-name></italic><bold>O</bold><tp:taxon-name><tp:taxon-name-part taxon-name-part-type="genus" reg="Anillinus">Anillinus</tp:taxon-name-part><tp:taxon-name-part taxon-name-part-type="uncertainty-rank">cf.</tp:taxon-name-part><tp:taxon-name-part taxon-name-part-type="species" reg="nantahala">nantahala</tp:taxon-name-part></tp:taxon-name><bold>P</bold><italic><tp:taxon-name><tp:taxon-name-part taxon-name-part-type="genus" reg="Anillinus">Anillinus</tp:taxon-name-part><tp:taxon-name-part taxon-name-part-type="species" reg="cherokee">cherokee</tp:taxon-name-part></tp:taxon-name></italic><bold>Q</bold><italic><tp:taxon-name><tp:taxon-name-part taxon-name-part-type="genus" reg="Anillinus">Anillinus</tp:taxon-name-part><tp:taxon-name-part taxon-name-part-type="species" reg="loweae">loweae</tp:taxon-name-part></tp:taxon-name></italic><bold>R</bold><italic><tp:taxon-name><tp:taxon-name-part taxon-name-part-type="genus" reg="Anillinus">Anillinus</tp:taxon-name-part><tp:taxon-name-part taxon-name-part-type="species" reg="merritti">merritti</tp:taxon-name-part></tp:taxon-name></italic><bold>S</bold><italic><tp:taxon-name><tp:taxon-name-part taxon-name-part-type="genus" reg="Serranillus">Serranillus</tp:taxon-name-part><tp:taxon-name-part taxon-name-part-type="species" reg="dunavani">dunavani</tp:taxon-name-part></tp:taxon-name></italic><bold>T</bold><italic><tp:taxon-name><tp:taxon-name-part taxon-name-part-type="genus" reg="Serranillus">Serranillus</tp:taxon-name-part><tp:taxon-name-part taxon-name-part-type="species" reg="jeanneli">jeanneli</tp:taxon-name-part></tp:taxon-name></italic>. Scale bar: 0.1 mm.</p></caption><graphic xmlns:xlink="http://www.w3.org/1999/xlink" xlink:href="zookeys-1209-069_article-125897__-g021.jpg" position="float" orientation="portrait" xlink:type="simple" id="oo_1110360.jpg"><uri content-type="original_file" xlink:type="simple">https://binary.pensoft.net/fig/1110360</uri></graphic></fig><fig id="F24" position="float" orientation="portrait"><object-id xmlns:xlink="http://www.w3.org/1999/xlink" content-type="doi" xlink:type="simple">10.3897/zookeys.1209.125897.figure24</object-id><object-id xmlns:xlink="http://www.w3.org/1999/xlink" content-type="zenodo_dep_id" xlink:type="simple">13291732</object-id><object-id xmlns:xlink="http://www.w3.org/1999/xlink" content-type="arpha" xlink:type="simple">19EABD55-6E7F-57E2-B16F-031A8779DD90</object-id><label>Figure 24.</label><caption><p>Male ring sclerite, ventral aspect. <bold>A</bold><italic><tp:taxon-name><tp:taxon-name-part taxon-name-part-type="genus" reg="Anillinus">Anillinus</tp:taxon-name-part><tp:taxon-name-part taxon-name-part-type="species" reg="chandleri">chandleri</tp:taxon-name-part></tp:taxon-name></italic><bold>B</bold><italic><tp:taxon-name><tp:taxon-name-part taxon-name-part-type="genus" reg="Anillinus">Anillinus</tp:taxon-name-part><tp:taxon-name-part taxon-name-part-type="species" reg="castaneus">castaneus</tp:taxon-name-part></tp:taxon-name></italic><bold>C</bold><italic><tp:taxon-name><tp:taxon-name-part taxon-name-part-type="genus" reg="Anillinus">Anillinus</tp:taxon-name-part></tp:taxon-name></italic> sp. “South Carolina, Chestnut Ridge” <bold>D</bold><italic><tp:taxon-name><tp:taxon-name-part taxon-name-part-type="genus" reg="Anillinus">Anillinus</tp:taxon-name-part><tp:taxon-name-part taxon-name-part-type="species" reg="murrayae">murrayae</tp:taxon-name-part></tp:taxon-name></italic><bold>E</bold><italic><tp:taxon-name><tp:taxon-name-part taxon-name-part-type="genus" reg="Anillinus">Anillinus</tp:taxon-name-part><tp:taxon-name-part taxon-name-part-type="species" reg="simplex">simplex</tp:taxon-name-part></tp:taxon-name></italic><bold>F</bold><italic><tp:taxon-name><tp:taxon-name-part taxon-name-part-type="genus" reg="Anillinus">Anillinus</tp:taxon-name-part><tp:taxon-name-part taxon-name-part-type="species" reg="dentatus">dentatus</tp:taxon-name-part></tp:taxon-name></italic><bold>G</bold><italic><tp:taxon-name><tp:taxon-name-part taxon-name-part-type="genus" reg="Anillinus">Anillinus</tp:taxon-name-part><tp:taxon-name-part taxon-name-part-type="species" reg="mica">mica</tp:taxon-name-part></tp:taxon-name></italic><bold>H</bold><italic><tp:taxon-name><tp:taxon-name-part taxon-name-part-type="genus" reg="Anillinus">Anillinus</tp:taxon-name-part><tp:taxon-name-part taxon-name-part-type="species" reg="micamicus">micamicus</tp:taxon-name-part></tp:taxon-name></italic><bold>I</bold><italic><tp:taxon-name><tp:taxon-name-part taxon-name-part-type="genus" reg="Anillinus">Anillinus</tp:taxon-name-part><tp:taxon-name-part taxon-name-part-type="species" reg="choestoea">choestoea</tp:taxon-name-part></tp:taxon-name></italic><bold>J</bold><italic><tp:taxon-name><tp:taxon-name-part taxon-name-part-type="genus" reg="Anillinus">Anillinus</tp:taxon-name-part><tp:taxon-name-part taxon-name-part-type="species" reg="seneca">seneca</tp:taxon-name-part></tp:taxon-name></italic><bold>K</bold><italic><tp:taxon-name><tp:taxon-name-part taxon-name-part-type="genus" reg="Anillinus">Anillinus</tp:taxon-name-part><tp:taxon-name-part taxon-name-part-type="species" reg="arenicollis">arenicollis</tp:taxon-name-part></tp:taxon-name></italic><bold>L</bold><italic><tp:taxon-name><tp:taxon-name-part taxon-name-part-type="genus" reg="Anillinus">Anillinus</tp:taxon-name-part><tp:taxon-name-part taxon-name-part-type="species" reg="montrex">montrex</tp:taxon-name-part></tp:taxon-name></italic><bold>M</bold><italic><tp:taxon-name><tp:taxon-name-part taxon-name-part-type="genus" reg="Anillinus">Anillinus</tp:taxon-name-part><tp:taxon-name-part taxon-name-part-type="species" reg="jancae">jancae</tp:taxon-name-part></tp:taxon-name></italic><bold>N</bold><italic><tp:taxon-name><tp:taxon-name-part taxon-name-part-type="genus" reg="Anillinus">Anillinus</tp:taxon-name-part><tp:taxon-name-part taxon-name-part-type="species" reg="loweae">loweae</tp:taxon-name-part></tp:taxon-name></italic><bold>O</bold><italic><tp:taxon-name><tp:taxon-name-part taxon-name-part-type="genus" reg="Anillinus">Anillinus</tp:taxon-name-part><tp:taxon-name-part taxon-name-part-type="species" reg="cherokee">cherokee</tp:taxon-name-part></tp:taxon-name></italic><bold>P</bold><italic><tp:taxon-name><tp:taxon-name-part taxon-name-part-type="genus" reg="Anillinus">Anillinus</tp:taxon-name-part><tp:taxon-name-part taxon-name-part-type="species" reg="merritti">merritti</tp:taxon-name-part></tp:taxon-name></italic>. Scale bar: 0.5 mm.</p></caption><graphic xmlns:xlink="http://www.w3.org/1999/xlink" xlink:href="zookeys-1209-069_article-125897__-g024.jpg" position="float" orientation="portrait" xlink:type="simple" id="oo_1110363.jpg"><uri content-type="original_file" xlink:type="simple">https://binary.pensoft.net/fig/1110363</uri></graphic></fig><fig id="F25" position="float" orientation="portrait"><object-id xmlns:xlink="http://www.w3.org/1999/xlink" content-type="doi" xlink:type="simple">10.3897/zookeys.1209.125897.figure25</object-id><object-id xmlns:xlink="http://www.w3.org/1999/xlink" content-type="zenodo_dep_id" xlink:type="simple">13291734</object-id><object-id xmlns:xlink="http://www.w3.org/1999/xlink" content-type="arpha" xlink:type="simple">E5DC833C-536C-5551-87FC-BFBE76F1C143</object-id><label>Figure 25.</label><caption><p><tp:taxon-name><tp:taxon-name-part taxon-name-part-type="tribe">Anillini</tp:taxon-name-part></tp:taxon-name> habitat in South Carolina <bold>A</bold> Waldrop Stone Falls, Pickens Co. (<italic><tp:taxon-name><tp:taxon-name-part taxon-name-part-type="genus" reg="Anillinus">Anillinus</tp:taxon-name-part><tp:taxon-name-part taxon-name-part-type="species" reg="mica">mica</tp:taxon-name-part></tp:taxon-name></italic>, <italic><tp:taxon-name><tp:taxon-name-part taxon-name-part-type="genus" reg="Anillinus">Anillinus</tp:taxon-name-part><tp:taxon-name-part taxon-name-part-type="species" reg="micamicus">micamicus</tp:taxon-name-part></tp:taxon-name></italic>, <italic><tp:taxon-name><tp:taxon-name-part taxon-name-part-type="genus" reg="Anillinus">Anillinus</tp:taxon-name-part><tp:taxon-name-part taxon-name-part-type="species" reg="murrayae">murrayae</tp:taxon-name-part></tp:taxon-name></italic>, <italic><tp:taxon-name><tp:taxon-name-part taxon-name-part-type="genus" reg="Serranillus">Serranillus</tp:taxon-name-part><tp:taxon-name-part taxon-name-part-type="species" reg="dunavani">dunavani</tp:taxon-name-part></tp:taxon-name></italic>) <bold>B</bold> Lower Whitewater River gorge, Oconee Co. (<italic><tp:taxon-name><tp:taxon-name-part taxon-name-part-type="genus" reg="Anillinus">Anillinus</tp:taxon-name-part><tp:taxon-name-part taxon-name-part-type="species" reg="cherokee">cherokee</tp:taxon-name-part></tp:taxon-name></italic>, <italic><tp:taxon-name><tp:taxon-name-part taxon-name-part-type="genus" reg="Anillinus">A.</tp:taxon-name-part><tp:taxon-name-part taxon-name-part-type="species" reg="murrayae">murrayae</tp:taxon-name-part></tp:taxon-name></italic>, <italic><tp:taxon-name><tp:taxon-name-part taxon-name-part-type="genus" reg="Anillinus">Anillinus</tp:taxon-name-part></tp:taxon-name></italic> sp. “South Carolina, Coon Branch”, <italic><tp:taxon-name><tp:taxon-name-part taxon-name-part-type="genus" reg="Serranillus">S.</tp:taxon-name-part><tp:taxon-name-part taxon-name-part-type="species" reg="dunavani">dunavani</tp:taxon-name-part></tp:taxon-name></italic>, <italic><tp:taxon-name><tp:taxon-name-part taxon-name-part-type="genus" reg="Serranillus">Serranillus</tp:taxon-name-part><tp:taxon-name-part taxon-name-part-type="species" reg="jeanneli">jeanneli</tp:taxon-name-part></tp:taxon-name></italic>, <italic><tp:taxon-name><tp:taxon-name-part taxon-name-part-type="genus" reg="Serranillus">Serranillus</tp:taxon-name-part></tp:taxon-name></italic> sp. “South Carolina, Coon Branch” <bold>C</bold> Long Cane Creek, Abbeville Co. (<italic><tp:taxon-name><tp:taxon-name-part taxon-name-part-type="genus" reg="Anillinus">Anillinus</tp:taxon-name-part><tp:taxon-name-part taxon-name-part-type="species" reg="chandleri">chandleri</tp:taxon-name-part></tp:taxon-name></italic>, <italic><tp:taxon-name><tp:taxon-name-part taxon-name-part-type="genus" reg="Anillinus">Anillinus</tp:taxon-name-part><tp:taxon-name-part taxon-name-part-type="species" reg="dentatus">dentatus</tp:taxon-name-part></tp:taxon-name></italic>, <italic><tp:taxon-name><tp:taxon-name-part taxon-name-part-type="genus" reg="Anillinus">Anillinus</tp:taxon-name-part><tp:taxon-name-part taxon-name-part-type="species" reg="jancae">jancae</tp:taxon-name-part></tp:taxon-name></italic>, <italic><tp:taxon-name><tp:taxon-name-part taxon-name-part-type="genus" reg="Serranillus">S.</tp:taxon-name-part><tp:taxon-name-part taxon-name-part-type="species" reg="dunavani">dunavani</tp:taxon-name-part></tp:taxon-name></italic>). The holotypes of <italic><tp:taxon-name><tp:taxon-name-part taxon-name-part-type="genus" reg="Anillinus">A.</tp:taxon-name-part><tp:taxon-name-part taxon-name-part-type="species" reg="mica">mica</tp:taxon-name-part></tp:taxon-name></italic> and <italic><tp:taxon-name><tp:taxon-name-part taxon-name-part-type="genus" reg="Anillinus">A.</tp:taxon-name-part><tp:taxon-name-part taxon-name-part-type="species" reg="micamicus">micamicus</tp:taxon-name-part></tp:taxon-name></italic> were collected under embedded rocks uphill of the wooden staircase in <bold>A</bold>. The holotype of <italic><tp:taxon-name><tp:taxon-name-part taxon-name-part-type="genus" reg="Anillinus">A.</tp:taxon-name-part><tp:taxon-name-part taxon-name-part-type="species" reg="jancae">jancae</tp:taxon-name-part></tp:taxon-name></italic> was collected in a pipe trap set on a hill just out of view in <bold>C</bold>.</p></caption><graphic xmlns:xlink="http://www.w3.org/1999/xlink" xlink:href="zookeys-1209-069_article-125897__-g025.jpg" position="float" orientation="portrait" xlink:type="simple" id="oo_1110364.jpg"><uri content-type="original_file" xlink:type="simple">https://binary.pensoft.net/fig/1110364</uri></graphic></fig></tp:treatment-sec><ref-list><ref id="B39"><mixed-citation xmlns:xlink="http://www.w3.org/1999/xlink" xlink:type="simple"><person-group><name name-style="western"><surname>Harden</surname><given-names>CW</given-names></name></person-group> (<year>2024</year>) Distribution of Nearctic <tp:taxon-name><tp:taxon-name-part taxon-name-part-type="tribe">Anillini</tp:taxon-name-part></tp:taxon-name> (<tp:taxon-name><tp:taxon-name-part taxon-name-part-type="order">Coleoptera</tp:taxon-name-part></tp:taxon-name>, <tp:taxon-name><tp:taxon-name-part taxon-name-part-type="family">Carabidae</tp:taxon-name-part></tp:taxon-name>, <tp:taxon-name><tp:taxon-name-part taxon-name-part-type="subfamily">Trechinae</tp:taxon-name-part></tp:taxon-name>) (Version 01) [Data set]. Zenodo. <ext-link xlink:href="10.5281/zenodo.10983000" ext-link-type="doi" xlink:type="simple">https://doi.org/10.5281/zenodo.10983000</ext-link></mixed-citation></ref></ref-list></tp:taxon-treatment>
