# Supplementary material for: ﻿Systematics and biogeography of Appalachian Anillini, and a taxonomic review of the species of South Carolina (Coleoptera, Carabidae, Trechinae, Anillini)
Source: Zookeys. 2024 Aug 8;1209:69–197. doi: 10.3897/zookeys.1209.125897 (PMC11336398; doi:10.3897/zookeys.1209.125897)
Supplement: XML Treatment for Anillinus cornelli [file zookeys.1209.125897-treatment14.xml]

<!DOCTYPE tp:taxon-treatment
  PUBLIC "-//TaxonX//DTD Taxonomic Treatment Publishing DTD v0 20100105//EN" "tax-treatment-NSO.dtd">
<tp:taxon-treatment xmlns:tp="http://www.plazi.org/taxpub"><tp:treatment-meta><kwd-group><label>Taxon classification</label><kwd>
                  <named-content content-type="kingdom">Animalia</named-content>
                </kwd><kwd>
                  <named-content content-type="order">Coleoptera</named-content>
                </kwd><kwd>
                  <named-content content-type="family">Carabidae</named-content>
                </kwd></kwd-group><mixed-citation publication-type="journal"><person-group><name><surname>Harden</surname><given-names>Curt W.</given-names></name><name><surname>Caterino</surname><given-names>Michael S.</given-names></name></person-group><article-title>﻿Systematics and biogeography of Appalachian <tp:taxon-name><tp:taxon-name-part taxon-name-part-type="tribe">Anillini</tp:taxon-name-part></tp:taxon-name>, and a taxonomic review of the species of South Carolina (<tp:taxon-name><tp:taxon-name-part taxon-name-part-type="order">Coleoptera</tp:taxon-name-part></tp:taxon-name>, <tp:taxon-name><tp:taxon-name-part taxon-name-part-type="family">Carabidae</tp:taxon-name-part></tp:taxon-name>, <tp:taxon-name><tp:taxon-name-part taxon-name-part-type="subfamily">Trechinae</tp:taxon-name-part></tp:taxon-name>, <tp:taxon-name><tp:taxon-name-part taxon-name-part-type="tribe">Anillini</tp:taxon-name-part></tp:taxon-name>)</article-title><source>Zookeys</source><day>08</day><month>08</month><year>2024</year><volume>1209</volume><fpage>69</fpage><lpage>197</lpage><pub-id pub-id-type="doi">10.3897/zookeys.1209.125897</pub-id></mixed-citation></tp:treatment-meta><tp:nomenclature><label>﻿﻿</label><tp:taxon-name>
                <object-id xmlns:xlink="http://www.w3.org/1999/xlink" content-type="arpha" xlink:type="simple">FA190A38-3841-56E0-9B47-BD3F4423DD41</object-id>
                <tp:taxon-name-part taxon-name-part-type="genus" reg="Anillinus">Anillinus</tp:taxon-name-part>
                <tp:taxon-name-part taxon-name-part-type="species" reg="cornelli">cornelli</tp:taxon-name-part>
              </tp:taxon-name><tp:taxon-authority>Sokolov &amp; Carlton, 2004</tp:taxon-authority><xref ref-type="fig" rid="F29">Figs 29</xref><xref ref-type="fig" rid="F30">, 30D–F</xref><xref ref-type="fig" rid="F32">, 32C, F</xref><tp:nomenclature-citation-list><tp:nomenclature-citation><tp:taxon-name>
                    <tp:taxon-name-part taxon-name-part-type="genus" reg="Anillinus">Anillinus</tp:taxon-name-part>
                    <tp:taxon-name-part taxon-name-part-type="species" reg="cornelli">cornelli</tp:taxon-name-part>
                  </tp:taxon-name><comment>Sokolov &amp; Carlton, 2004: 209.</comment></tp:nomenclature-citation></tp:nomenclature-citation-list></tp:nomenclature><tp:treatment-sec sec-type="material" id="SECID0ENJBM"><title>Material examined.</title><p><bold><italic>Holotype male</italic> (<named-content xmlns:xlink="http://www.w3.org/1999/xlink" content-type="dwc:institutional_code" xlink:title="North Carolina State University" xlink:href="http://grbio.org/institution/north-carolina-state-university-insect-museum" xlink:type="simple">NCSU</named-content>)</bold>: USA. North Carolina: Gaston Co., Crowder’s Mt. State Park, Pine Log litter, J.F. Cornell leg., 23 June 1982. Specimen intact; aedeagus in microvial pinned beneath specimen, both parameres missing. (<xref ref-type="bibr" rid="B90">Sokolov et al. [2004]</xref> list <named-content xmlns:xlink="http://www.w3.org/1999/xlink" content-type="dwc:institutional_code" xlink:title="United States National Museum of Natural History" xlink:href="http://grbio.org/institution/smithsonian-institution-national-museum-natural-history-0" xlink:type="simple">USNM</named-content> as the type depository).</p></tp:treatment-sec><tp:treatment-sec sec-type="material" id="SECID0EEKBM"><title>Other material</title><p><bold>(<italic>n</italic> = 2, <named-content xmlns:xlink="http://www.w3.org/1999/xlink" content-type="dwc:institutional_code" xlink:title="Clemson University Arthropod Collection" xlink:href="http://grbio.org/institution/clemson-university-arthropod-collection" xlink:type="simple">CUAC</named-content>). USA</bold> • <bold>North Carolina</bold> • 1 ♂, 1 ♀; <bold>Gaston Co.</bold>; Crowder’s Mountain State Park, near Linwood Access; <named-content xmlns:xlink="http://www.w3.org/1999/xlink" content-type="dwc:verbatimCoordinates" xlink:type="simple"><named-content content-type="geo-json" specific-use="{&#34;type&#34;:&#34;Point&#34;,&#34;coordinates&#34;:[-81.271700,35.241700]}" id="NCID0E1KBM" xlink:type="simple">35.2417, -81.2717</named-content></named-content>; 29 Apr. 2023; C.W. Harden leg.; under embedded rock; CWH-514 and CWH-515, CUAC000182316 and CUAC000182317.</p><p>GenBank accession numbers for topotype specimens: <ext-link xmlns:xlink="http://www.w3.org/1999/xlink" xlink:href="OR853205" ext-link-type="gen" xlink:type="simple">OR853205</ext-link>, <ext-link xmlns:xlink="http://www.w3.org/1999/xlink" xlink:href="OR839243" ext-link-type="gen" xlink:type="simple">OR839243</ext-link>, <ext-link xmlns:xlink="http://www.w3.org/1999/xlink" xlink:href="OR839720" ext-link-type="gen" xlink:type="simple">OR839720</ext-link>, <ext-link xmlns:xlink="http://www.w3.org/1999/xlink" xlink:href="OR837937" ext-link-type="gen" xlink:type="simple">OR837937</ext-link>, <ext-link xmlns:xlink="http://www.w3.org/1999/xlink" xlink:href="OR838267" ext-link-type="gen" xlink:type="simple">OR838267</ext-link>, <ext-link xmlns:xlink="http://www.w3.org/1999/xlink" xlink:href="OR853204" ext-link-type="gen" xlink:type="simple">OR853204</ext-link>, <ext-link xmlns:xlink="http://www.w3.org/1999/xlink" xlink:href="OR839242" ext-link-type="gen" xlink:type="simple">OR839242</ext-link>, <ext-link xmlns:xlink="http://www.w3.org/1999/xlink" xlink:href="OR839721" ext-link-type="gen" xlink:type="simple">OR839721</ext-link>.</p></tp:treatment-sec><tp:treatment-sec sec-type="Literature records" id="SECID0EJMBM"><title>Literature records.</title><p>The species has been reported from Kings Mountain State Park in South Carolina, without more specific locality information (<xref ref-type="bibr" rid="B90">Sokolov et al. 2004</xref>).</p></tp:treatment-sec><tp:treatment-sec sec-type="Notes on the type" id="SECID0ETMBM"><title>Notes on the type.</title><p>The median lobe of the aedeagus is damaged: the basal lobes appear to be partially torn off, and the organ is laterally flattened and distorted, as if it were previously crushed beneath a cover slip. The illustration of the median lobe in <xref ref-type="bibr" rid="B90">Sokolov et al. (2004)</xref> reflects this condition, and is not an accurate depiction of its shape and structure.</p></tp:treatment-sec><tp:treatment-sec sec-type="diagnosis" id="SECID0E4MBM"><title>Diagnosis.</title><p>Members of <italic><tp:taxon-name><tp:taxon-name-part taxon-name-part-type="genus" reg="Anillinus">A.</tp:taxon-name-part><tp:taxon-name-part taxon-name-part-type="species" reg="cornelli">cornelli</tp:taxon-name-part></tp:taxon-name></italic> are relatively large (<abbrev xmlns:xlink="http://www.w3.org/1999/xlink" xlink:title="Apparent body length, measured from anterior edge of clypeus to apex of elytra" id="ABBRID0EONBM" xlink:type="simple">ABL</abbrev> = 1.75–1.81 mm) and broad (<abbrev xmlns:xlink="http://www.w3.org/1999/xlink" xlink:title="Maximum pronotal width" id="ABBRID0ESNBM" xlink:type="simple">PW</abbrev>/<abbrev xmlns:xlink="http://www.w3.org/1999/xlink" xlink:title="Maximum elytral width" id="ABBRID0EWNBM" xlink:type="simple">EW</abbrev> = 0.83–0.85, <abbrev xmlns:xlink="http://www.w3.org/1999/xlink" xlink:title="Maximum elytral width" id="ABBRID0E1NBM" xlink:type="simple">EW</abbrev>/<abbrev xmlns:xlink="http://www.w3.org/1999/xlink" xlink:title="Apparent body length, measured from anterior edge of clypeus to apex of elytra" id="ABBRID0E5NBM" xlink:type="simple">ABL</abbrev> = 0.36–0.38) (Fig. <xref ref-type="fig" rid="F32">32C</xref>). As is typical of the <italic><tp:taxon-name><tp:taxon-name-part taxon-name-part-type="genus" reg="Anillinus"/><tp:taxon-name-part taxon-name-part-type="species" reg="valentinei">valentinei</tp:taxon-name-part></tp:taxon-name></italic> group, microsculpture is effaced from most of the dorsal surfaces of the forebody, three large supraorbital setae are present and both the first and second protarsomeres of males have thick white adhesive setae ventrally. The metafemora of males are slightly swollen, larger than in females, but without teeth or coarse microsculpture patches. The male genitalia are distinctive, and are redescribed based on a recently collected specimen below.</p><fig id="F32" position="float" orientation="portrait"><object-id xmlns:xlink="http://www.w3.org/1999/xlink" content-type="doi" xlink:type="simple">10.3897/zookeys.1209.125897.figure32</object-id><object-id xmlns:xlink="http://www.w3.org/1999/xlink" content-type="zenodo_dep_id" xlink:type="simple">13291752</object-id><object-id xmlns:xlink="http://www.w3.org/1999/xlink" content-type="arpha" xlink:type="simple">FCC2394C-BA33-503F-961D-D4F745EEC788</object-id><label>Figure 32.</label><caption><p>Dorsal habitus and median lobes of <italic><tp:taxon-name><tp:taxon-name-part taxon-name-part-type="genus" reg="Anillinus">Anillinus</tp:taxon-name-part></tp:taxon-name></italic> species <bold>A</bold><italic><tp:taxon-name><tp:taxon-name-part taxon-name-part-type="genus" reg="Anillinus">Anillinus</tp:taxon-name-part><tp:taxon-name-part taxon-name-part-type="species" reg="castaneus">castaneus</tp:taxon-name-part></tp:taxon-name></italic> sp. nov. Holotype <bold>B</bold><italic><tp:taxon-name><tp:taxon-name-part taxon-name-part-type="genus" reg="Anillinus">Anillinus</tp:taxon-name-part></tp:taxon-name></italic> sp. “South Carolina, Chestnut Ridge” <bold>C</bold><italic><tp:taxon-name><tp:taxon-name-part taxon-name-part-type="genus" reg="Anillinus">Anillinus</tp:taxon-name-part><tp:taxon-name-part taxon-name-part-type="species" reg="cornelli">cornelli</tp:taxon-name-part></tp:taxon-name></italic>, abdomen removed for DNA extraction. <bold>D</bold><italic><tp:taxon-name><tp:taxon-name-part taxon-name-part-type="genus" reg="Anillinus">A.</tp:taxon-name-part><tp:taxon-name-part taxon-name-part-type="species" reg="castaneus">castaneus</tp:taxon-name-part></tp:taxon-name></italic> sp. nov. Holotype, dorsal aspect <bold>E</bold><italic><tp:taxon-name><tp:taxon-name-part taxon-name-part-type="genus" reg="Anillinus">A.</tp:taxon-name-part></tp:taxon-name></italic> sp. “South Carolina, Chestnut Ridge”, dorsal aspect <bold>F</bold><italic><tp:taxon-name><tp:taxon-name-part taxon-name-part-type="genus" reg="Anillinus">A.</tp:taxon-name-part><tp:taxon-name-part taxon-name-part-type="species" reg="cornelli">cornelli</tp:taxon-name-part></tp:taxon-name></italic>, dorsal aspect. Black arrows point to proximal curve of flagellum. Scale bars: 1 mm (<bold>A–C</bold>); 0.1 mm (<bold>D–F</bold>).</p></caption><graphic xmlns:xlink="http://www.w3.org/1999/xlink" xlink:href="zookeys-1209-069_article-125897__-g032.jpg" position="float" orientation="portrait" xlink:type="simple" id="oo_1110371.jpg"><uri content-type="original_file" xlink:type="simple">https://binary.pensoft.net/fig/1110371</uri></graphic></fig></tp:treatment-sec><tp:treatment-sec sec-type="redescription" id="SECID0EORBM"><title>Redescription of male genitalia.</title><p>Ring sclerite average sized for genus (<abbrev xmlns:xlink="http://www.w3.org/1999/xlink" xlink:title="Ring sclerite length" id="ABBRID0EURBM" xlink:type="simple">RL</abbrev>/<abbrev xmlns:xlink="http://www.w3.org/1999/xlink" xlink:title="Apparent body length, measured from anterior edge of clypeus to apex of elytra" id="ABBRID0EYRBM" xlink:type="simple">ABL</abbrev> = 0.27), oval and asymmetrically narrowed anteriorly, with anterior margin deflected ventrally. Median lobe (Fig. <xref ref-type="fig" rid="F30">30F</xref>) strongly asymmetrical, with apex abruptly and conspicuously curved to right side. In right lateral aspect, appearing obtusely angulate proximately, nearly straight medially and abruptly curved ventrally at apex. In right dorsolateral aspect, slightly curved and enlarged distally. Left side with small excavation proximally and long carina extending along nearly entire length. Internal sac with long, well-sclerotized flagellum that in dorsolateral aspect is strongly curved proximately (Fig. <xref ref-type="fig" rid="F32">32F</xref>), with long basal extension, becoming filamentous distally, where it coils and extends beyond ostium on right side. Three large, blunt spines are present on right side of internal sac near ostium; a fourth spine appears to be present ventral to the others, just before the apex of the median lobe, but this is an artifact caused by the thick, curved sclerotized wall of the aedeagus seen through its curve in right lateral aspect. Behind the three spines, against the ostial opening, a sclerite with three blunt spines fused at the base is present, appearing comb-like. Distal to this comb-like structure is a smaller semicircular ostial sclerite. Right paramere short, bearing four short apical setae (Fig. <xref ref-type="fig" rid="F30">30E</xref>). Left paramere conchoidal, with four preapical pores on ventral margin, the apical one bearing a long seta (Fig. <xref ref-type="fig" rid="F30">30D</xref>).</p></tp:treatment-sec><tp:treatment-sec sec-type="description" id="SECID0EMSBM"><title>Description of female genitalia.</title><p>Spermatheca long, bisinuate, gradually enlarged distally. Spermathecal duct long and heavily coiled. Bursa with lightly sclerotized folds.</p></tp:treatment-sec><tp:treatment-sec sec-type="distribution" id="SECID0ERSBM"><title>Distribution.</title><p>Endemic to Kings Mountain, a <tp:taxon-name><tp:taxon-name-part taxon-name-part-type="genus" reg="Serranillus"/><tp:taxon-name-part taxon-name-part-type="species" reg="monadnock">monadnock</tp:taxon-name-part></tp:taxon-name> that spans the North Carolina-South Carolina border. (Fig. <xref ref-type="fig" rid="F29">29</xref>).</p></tp:treatment-sec><tp:treatment-sec sec-type="Sympatry" id="SECID0EETBM"><title>Sympatry.</title><p>At Crowders Mountain State Park, <italic><tp:taxon-name><tp:taxon-name-part taxon-name-part-type="genus" reg="Anillinus">A.</tp:taxon-name-part><tp:taxon-name-part taxon-name-part-type="species" reg="cornelli">cornelli</tp:taxon-name-part></tp:taxon-name></italic> co-occurs with <italic><tp:taxon-name><tp:taxon-name-part taxon-name-part-type="genus" reg="Anillinus">A.</tp:taxon-name-part><tp:taxon-name-part taxon-name-part-type="species" reg="simplex">simplex</tp:taxon-name-part></tp:taxon-name></italic> sp. nov. and a species belonging to the <italic><tp:taxon-name><tp:taxon-name-part taxon-name-part-type="genus" reg="Anillinus"/><tp:taxon-name-part taxon-name-part-type="species" reg="elongatus">elongatus</tp:taxon-name-part></tp:taxon-name></italic> group, possibly conspecific with <italic><tp:taxon-name><tp:taxon-name-part taxon-name-part-type="genus" reg="Anillinus">A.</tp:taxon-name-part><tp:taxon-name-part taxon-name-part-type="species" reg="montrex">montrex</tp:taxon-name-part></tp:taxon-name></italic>. Both <italic><tp:taxon-name><tp:taxon-name-part taxon-name-part-type="genus" reg="Anillinus">A.</tp:taxon-name-part><tp:taxon-name-part taxon-name-part-type="species" reg="simplex">simplex</tp:taxon-name-part></tp:taxon-name></italic> and <italic><tp:taxon-name><tp:taxon-name-part taxon-name-part-type="genus" reg="Anillinus">A.</tp:taxon-name-part><tp:taxon-name-part taxon-name-part-type="species" reg="montrex">montrex</tp:taxon-name-part></tp:taxon-name></italic> also occur at Kings Mountain, along with an undescribed species of <italic><tp:taxon-name><tp:taxon-name-part taxon-name-part-type="genus" reg="Serranillus">Serranillus</tp:taxon-name-part></tp:taxon-name></italic>.</p></tp:treatment-sec><tp:treatment-sec sec-type="natural history" id="SECID0ESVBM"><title>Natural history.</title><p>The type material was reportedly collected by litter extraction. On 29 April 2023, CWH collected a pair of <italic><tp:taxon-name><tp:taxon-name-part taxon-name-part-type="genus" reg="Anillinus">A.</tp:taxon-name-part><tp:taxon-name-part taxon-name-part-type="species" reg="cornelli">cornelli</tp:taxon-name-part></tp:taxon-name></italic> from the underside of a large embedded rock on a gently sloping wooded hillside. Several large samples of sifted litter and soil taken from the same locality and another locality within Crowders Mountain State Park on the same date failed to produce specimens of <italic><tp:taxon-name><tp:taxon-name-part taxon-name-part-type="genus" reg="Anillinus">A.</tp:taxon-name-part><tp:taxon-name-part taxon-name-part-type="species" reg="cornelli">cornelli</tp:taxon-name-part></tp:taxon-name></italic>. Two days of intensive hand collecting and litter extraction at Kings Mountain State Park also failed to produce specimens of <italic><tp:taxon-name><tp:taxon-name-part taxon-name-part-type="genus" reg="Anillinus">A.</tp:taxon-name-part><tp:taxon-name-part taxon-name-part-type="species" reg="cornelli">cornelli</tp:taxon-name-part></tp:taxon-name></italic>.</p></tp:treatment-sec><tp:treatment-sec sec-type="notes" id="SECID0EZWBM"><title>Notes.</title><p>We have not seen material of this species from South Carolina. No paratypes were found in collections, including those from Kings Mountain State Park reported by <xref ref-type="bibr" rid="B90">Sokolov et al. (2004)</xref> to be deposited in the <named-content xmlns:xlink="http://www.w3.org/1999/xlink" content-type="dwc:institutional_code" xlink:title="North Carolina State University" xlink:href="http://grbio.org/institution/north-carolina-state-university-insect-museum" xlink:type="simple">NCSU</named-content> collection (Bob Blinn pers. comm., March 2022).</p></tp:treatment-sec><tp:treatment-sec><!--Section generated to contain objects referenced in tp:taxon-treatment.--><fig id="F29" position="float" orientation="portrait"><object-id xmlns:xlink="http://www.w3.org/1999/xlink" content-type="doi" xlink:type="simple">10.3897/zookeys.1209.125897.figure29</object-id><object-id xmlns:xlink="http://www.w3.org/1999/xlink" content-type="zenodo_dep_id" xlink:type="simple">13291744</object-id><object-id xmlns:xlink="http://www.w3.org/1999/xlink" content-type="arpha" xlink:type="simple">01091A37-4449-5845-B8D6-85B2E6F7FD42</object-id><label>Figure 29.</label><caption><p>Distribution map of <italic><tp:taxon-name><tp:taxon-name-part taxon-name-part-type="genus" reg="Anillinus"/><tp:taxon-name-part taxon-name-part-type="species" reg="valentinei">valentinei</tp:taxon-name-part></tp:taxon-name></italic>-group species in South Carolina and adjacent states. Data are from <xref ref-type="bibr" rid="B39">Harden (2024)</xref>.</p></caption><graphic xmlns:xlink="http://www.w3.org/1999/xlink" xlink:href="zookeys-1209-069_article-125897__-g029.jpg" position="float" orientation="portrait" xlink:type="simple" id="oo_1110368.jpg"><uri content-type="original_file" xlink:type="simple">https://binary.pensoft.net/fig/1110368</uri></graphic></fig><fig id="F30" position="float" orientation="portrait"><object-id xmlns:xlink="http://www.w3.org/1999/xlink" content-type="doi" xlink:type="simple">10.3897/zookeys.1209.125897.figure30</object-id><object-id xmlns:xlink="http://www.w3.org/1999/xlink" content-type="zenodo_dep_id" xlink:type="simple">13291748</object-id><object-id xmlns:xlink="http://www.w3.org/1999/xlink" content-type="arpha" xlink:type="simple">8BDD726E-3A26-545F-82D7-BDCD4F5F6AA9</object-id><label>Figure 30.</label><caption><p>Aedeagi of <italic><tp:taxon-name><tp:taxon-name-part taxon-name-part-type="genus" reg="Anillinus"/><tp:taxon-name-part taxon-name-part-type="species" reg="valentinei">valentinei</tp:taxon-name-part></tp:taxon-name></italic> group <italic><tp:taxon-name><tp:taxon-name-part taxon-name-part-type="genus" reg="Anillinus">Anillinus</tp:taxon-name-part></tp:taxon-name></italic> species <bold>A–C</bold><italic><tp:taxon-name><tp:taxon-name-part taxon-name-part-type="genus" reg="Anillinus">Anillinus</tp:taxon-name-part><tp:taxon-name-part taxon-name-part-type="species" reg="castaneus">castaneus</tp:taxon-name-part></tp:taxon-name></italic> sp. nov. <bold>D–F</bold><italic><tp:taxon-name><tp:taxon-name-part taxon-name-part-type="genus" reg="Anillinus">Anillinus</tp:taxon-name-part><tp:taxon-name-part taxon-name-part-type="species" reg="cornelli">cornelli</tp:taxon-name-part></tp:taxon-name></italic><bold>G–I</bold><italic><tp:taxon-name><tp:taxon-name-part taxon-name-part-type="genus" reg="Anillinus">Anillinus</tp:taxon-name-part><tp:taxon-name-part taxon-name-part-type="species" reg="simplex">simplex</tp:taxon-name-part></tp:taxon-name></italic> sp. nov. <bold>J–N</bold><italic><tp:taxon-name><tp:taxon-name-part taxon-name-part-type="genus" reg="Anillinus">Anillinus</tp:taxon-name-part><tp:taxon-name-part taxon-name-part-type="species" reg="murrayae">murrayae</tp:taxon-name-part></tp:taxon-name></italic>. Median lobes <bold>C, F, I</bold> in right dorsolateral aspect, median lobe <bold>K</bold> in right lateral aspect. Left <bold>A, D, G, J</bold> and right <bold>B, E, H, L–N</bold> parameres in left and right lateral aspects, respectively. Scale bar: 0.1 mm.</p></caption><graphic xmlns:xlink="http://www.w3.org/1999/xlink" xlink:href="zookeys-1209-069_article-125897__-g030.jpg" position="float" orientation="portrait" xlink:type="simple" id="oo_1110369.jpg"><uri content-type="original_file" xlink:type="simple">https://binary.pensoft.net/fig/1110369</uri></graphic></fig></tp:treatment-sec><ref-list><ref id="B39"><mixed-citation xmlns:xlink="http://www.w3.org/1999/xlink" xlink:type="simple"><person-group><name name-style="western"><surname>Harden</surname><given-names>CW</given-names></name></person-group> (<year>2024</year>) Distribution of Nearctic <tp:taxon-name><tp:taxon-name-part taxon-name-part-type="tribe">Anillini</tp:taxon-name-part></tp:taxon-name> (<tp:taxon-name><tp:taxon-name-part taxon-name-part-type="order">Coleoptera</tp:taxon-name-part></tp:taxon-name>, <tp:taxon-name><tp:taxon-name-part taxon-name-part-type="family">Carabidae</tp:taxon-name-part></tp:taxon-name>, <tp:taxon-name><tp:taxon-name-part taxon-name-part-type="subfamily">Trechinae</tp:taxon-name-part></tp:taxon-name>) (Version 01) [Data set]. Zenodo. <ext-link xlink:href="10.5281/zenodo.10983000" ext-link-type="doi" xlink:type="simple">https://doi.org/10.5281/zenodo.10983000</ext-link></mixed-citation></ref><ref id="B90"><mixed-citation xmlns:xlink="http://www.w3.org/1999/xlink" xlink:type="simple"><person-group><name name-style="western"><surname>Sokolov</surname><given-names>IM</given-names></name><name name-style="western"><surname>Carlton</surname><given-names>C</given-names></name><name name-style="western"><surname>Cornell</surname><given-names>JF</given-names></name></person-group> (<year>2004</year>) <article-title>Review of <italic><tp:taxon-name><tp:taxon-name-part taxon-name-part-type="genus">Anillinus</tp:taxon-name-part></tp:taxon-name></italic>, with descriptions of 17 new species and a key to soil and litter species (<tp:taxon-name><tp:taxon-name-part taxon-name-part-type="order">Coleoptera</tp:taxon-name-part></tp:taxon-name>: <tp:taxon-name><tp:taxon-name-part taxon-name-part-type="family">Carabidae</tp:taxon-name-part></tp:taxon-name>: <tp:taxon-name><tp:taxon-name-part taxon-name-part-type="subfamily">Trechinae</tp:taxon-name-part></tp:taxon-name>: <tp:taxon-name><tp:taxon-name-part taxon-name-part-type="tribe">Bembidiini</tp:taxon-name-part></tp:taxon-name>).</article-title><source>Coleopterists Bulletin</source><volume>58</volume>(<issue>2</issue>): <fpage>185</fpage>–<lpage>233</lpage>. <ext-link xlink:href="10.1649/611" ext-link-type="doi" xlink:type="simple">https://doi.org/10.1649/611</ext-link></mixed-citation></ref></ref-list></tp:taxon-treatment>
