# Supplementary material for: ﻿Systematics and biogeography of Appalachian Anillini, and a taxonomic review of the species of South Carolina (Coleoptera, Carabidae, Trechinae, Anillini)
Source: Zookeys. 2024 Aug 8;1209:69–197. doi: 10.3897/zookeys.1209.125897 (PMC11336398; doi:10.3897/zookeys.1209.125897)
Supplement: XML Treatment for Anillinus castaneus [file zookeys.1209.125897-treatment15.xml]

<!DOCTYPE tp:taxon-treatment
  PUBLIC "-//TaxonX//DTD Taxonomic Treatment Publishing DTD v0 20100105//EN" "tax-treatment-NSO.dtd">
<tp:taxon-treatment xmlns:tp="http://www.plazi.org/taxpub"><tp:treatment-meta><kwd-group><label>Taxon classification</label><kwd>
                  <named-content content-type="kingdom">Animalia</named-content>
                </kwd><kwd>
                  <named-content content-type="order">Coleoptera</named-content>
                </kwd><kwd>
                  <named-content content-type="family">Carabidae</named-content>
                </kwd></kwd-group><mixed-citation publication-type="journal"><person-group><name><surname>Harden</surname><given-names>Curt W.</given-names></name><name><surname>Caterino</surname><given-names>Michael S.</given-names></name></person-group><article-title>﻿Systematics and biogeography of Appalachian <tp:taxon-name><tp:taxon-name-part taxon-name-part-type="tribe">Anillini</tp:taxon-name-part></tp:taxon-name>, and a taxonomic review of the species of South Carolina (<tp:taxon-name><tp:taxon-name-part taxon-name-part-type="order">Coleoptera</tp:taxon-name-part></tp:taxon-name>, <tp:taxon-name><tp:taxon-name-part taxon-name-part-type="family">Carabidae</tp:taxon-name-part></tp:taxon-name>, <tp:taxon-name><tp:taxon-name-part taxon-name-part-type="subfamily">Trechinae</tp:taxon-name-part></tp:taxon-name>, <tp:taxon-name><tp:taxon-name-part taxon-name-part-type="tribe">Anillini</tp:taxon-name-part></tp:taxon-name>)</article-title><source>Zookeys</source><day>08</day><month>08</month><year>2024</year><volume>1209</volume><fpage>69</fpage><lpage>197</lpage><pub-id pub-id-type="doi">10.3897/zookeys.1209.125897</pub-id></mixed-citation></tp:treatment-meta><tp:nomenclature><label>﻿﻿</label><tp:taxon-name>
                <object-id xmlns:xlink="http://www.w3.org/1999/xlink" content-type="arpha" xlink:type="simple">DFBBD752-2F2E-5B97-9AC2-FE02A8F5D5C2</object-id>
                <tp:taxon-name-part taxon-name-part-type="genus" reg="Anillinus">Anillinus</tp:taxon-name-part>
                <tp:taxon-name-part taxon-name-part-type="species" reg="castaneus">castaneus</tp:taxon-name-part>
                <object-id xmlns:xlink="http://www.w3.org/1999/xlink" content-type="zoobank" xlink:type="simple">https://zoobank.org/4CFF8F11-E1CE-422A-B68E-F3EA28B831EA</object-id>
              </tp:taxon-name><tp:taxon-status xmlns:xlink="http://www.w3.org/1999/xlink" xlink:type="simple">sp. nov.</tp:taxon-status><xref ref-type="fig" rid="F21">Figs 21C</xref><xref ref-type="fig" rid="F24">, 24B</xref><xref ref-type="fig" rid="F29">, 29</xref><xref ref-type="fig" rid="F30">, 30A–C</xref><xref ref-type="fig" rid="F32">, 32A, D</xref></tp:nomenclature><tp:treatment-sec sec-type="type material" id="SECID0EEZBM"><title>Type material.</title><p><bold><italic>Holotype male</italic> (<named-content xmlns:xlink="http://www.w3.org/1999/xlink" content-type="dwc:institutional_code" xlink:title="United States National Museum of Natural History" xlink:href="http://grbio.org/institution/smithsonian-institution-national-museum-natural-history-0" xlink:type="simple">USNM</named-content>)</bold>: point mounted, with genitalia in Euparal on microslide pinned beneath specimen. Original label: “USA: S. Carolina: Greenville Co. Chestnut Ridge Heritage Pres. <named-content xmlns:xlink="http://www.w3.org/1999/xlink" content-type="dwc:verbatimCoordinates" xlink:type="simple"><named-content content-type="geo-json" specific-use="{&#34;type&#34;:&#34;Point&#34;,&#34;coordinates&#34;:[-82.284100,35.147100]}" id="NCID0E3ZBM" xlink:type="simple">N 35.1471, W -82.2841</named-content></named-content>. 8 April 2018 (373) Sift/Berl CWD5 M. Ferro” “CLEMSON-ENT CUAC000080962” “HOLOTYPE <italic><tp:taxon-name><tp:taxon-name-part taxon-name-part-type="genus" reg="Anillinus">Anillinus</tp:taxon-name-part><tp:taxon-name-part taxon-name-part-type="species" reg="castaneus">castaneus</tp:taxon-name-part></tp:taxon-name></italic> Harden &amp; Caterino [orange cardstock]”</p><p><bold><italic>Paratypes</italic></bold> (<italic>n</italic> = 9, <named-content xmlns:xlink="http://www.w3.org/1999/xlink" content-type="dwc:institutional_code" xlink:title="Clemson University Arthropod Collection" xlink:href="http://grbio.org/institution/clemson-university-arthropod-collection" xlink:type="simple">CUAC</named-content>). <bold>USA</bold> • <bold>South Carolina</bold> • <bold>Greenville Co.</bold>; Chestnut Ridge Heritage Preserve; • 2 ♀; same data as holotype; CUAC000080963 and CUAC000080964; • 1 ♀; <bold>Greenville Co.</bold>; Chestnut Ridge Heritage Preserve; <named-content xmlns:xlink="http://www.w3.org/1999/xlink" content-type="dwc:verbatimCoordinates" xlink:type="simple"><named-content content-type="geo-json" specific-use="{&#34;type&#34;:&#34;Point&#34;,&#34;coordinates&#34;:[-82.277900,35.150600]}" id="NCID0EE2BM" xlink:type="simple">35.1506, -82.2779</named-content></named-content>; 8 Apr. 2018; M. Caterino &amp; L. Vasquez leg.; sifted litter; CUAC000108120; • 2 ♂; <bold>Greenville Co.</bold>; Chestnut Ridge Heritage Preserve; <named-content xmlns:xlink="http://www.w3.org/1999/xlink" content-type="dwc:verbatimCoordinates" xlink:type="simple"><named-content content-type="geo-json" specific-use="{&#34;type&#34;:&#34;Point&#34;,&#34;coordinates&#34;:[-82.281400,35.152300]}" id="NCID0EO2BM" xlink:type="simple">35.1523, -82.2814</named-content></named-content>; 5 Jun. 2015; S. Myers leg.; Hardwood litter; CUAC000170064 and CUAC000170065, SSM098 and SSM099 [these two specimens do not have molecular voucher labels, but have been extracted and bear identical locality data to that entered for these voucher numbers by S. Myers]; • 1 ♀; <bold>Greenville Co.</bold>; Chestnut Ridge Heritage Preserve; <named-content xmlns:xlink="http://www.w3.org/1999/xlink" content-type="dwc:verbatimCoordinates" xlink:type="simple"><named-content content-type="geo-json" specific-use="{&#34;type&#34;:&#34;Point&#34;,&#34;coordinates&#34;:[-82.282000,35.150100]}" id="NCID0EE3BM" xlink:type="simple">35.1501, -82.2820</named-content></named-content>; 5 Jun. 2015; S. Myers leg.; Hardwood litter; CUAC000170066, SSM-101; • 1 ♀; <bold>Greenville Co.</bold>; Chestnut Ridge Heritage Preserve; <named-content xmlns:xlink="http://www.w3.org/1999/xlink" content-type="dwc:verbatimCoordinates" xlink:type="simple"><named-content content-type="geo-json" specific-use="{&#34;type&#34;:&#34;Point&#34;,&#34;coordinates&#34;:[-82.282070,35.149700]}" id="NCID0EU3BM" xlink:type="simple">35.14970, -82.28207</named-content></named-content>; 20 Oct. 2021; C.W. Harden leg.; On underside of large rock beside rivulet; CUAC000170067, CWH-415; • 1 ♀; <bold>Greenville Co.</bold>; Chestnut Ridge Heritage Preserve; <named-content xmlns:xlink="http://www.w3.org/1999/xlink" content-type="dwc:verbatimCoordinates" xlink:type="simple"><named-content content-type="geo-json" specific-use="{&#34;type&#34;:&#34;Point&#34;,&#34;coordinates&#34;:[-82.282100,35.150700]}" id="NCID0E53BM" xlink:type="simple">35.1507, -82.2821</named-content></named-content>; 15 Mar. 2022; C.W. Harden leg.; Berlese, deep duff/soil; CUAC000170068;• 1 ♀; <bold>Greenville Co.</bold>; Chestnut Ridge Heritage Preserve; <named-content xmlns:xlink="http://www.w3.org/1999/xlink" content-type="dwc:verbatimCoordinates" xlink:type="simple"><named-content content-type="geo-json" specific-use="{&#34;type&#34;:&#34;Point&#34;,&#34;coordinates&#34;:[-82.279000,35.140600]}" id="NCID0EI4BM" xlink:type="simple">35.1406, -82.2790</named-content></named-content>; 5 Jun. 2015; S. Myers leg.; Secondary litter; CUAC000025521.</p><p>GenBank accession numbers for paratypes: <ext-link xmlns:xlink="http://www.w3.org/1999/xlink" xlink:href="OR839224" ext-link-type="gen" xlink:type="simple">OR839224</ext-link>, <ext-link xmlns:xlink="http://www.w3.org/1999/xlink" xlink:href="OR853178" ext-link-type="gen" xlink:type="simple">OR853178</ext-link>, <ext-link xmlns:xlink="http://www.w3.org/1999/xlink" xlink:href="OR839223" ext-link-type="gen" xlink:type="simple">OR839223</ext-link>, <ext-link xmlns:xlink="http://www.w3.org/1999/xlink" xlink:href="OR839749" ext-link-type="gen" xlink:type="simple">OR839749</ext-link>, <ext-link xmlns:xlink="http://www.w3.org/1999/xlink" xlink:href="OR837941" ext-link-type="gen" xlink:type="simple">OR837941</ext-link>, <ext-link xmlns:xlink="http://www.w3.org/1999/xlink" xlink:href="OR838100" ext-link-type="gen" xlink:type="simple">OR838100</ext-link>, <ext-link xmlns:xlink="http://www.w3.org/1999/xlink" xlink:href="OR838278" ext-link-type="gen" xlink:type="simple">OR838278</ext-link>, <ext-link xmlns:xlink="http://www.w3.org/1999/xlink" xlink:href="OR853179" ext-link-type="gen" xlink:type="simple">OR853179</ext-link>, <ext-link xmlns:xlink="http://www.w3.org/1999/xlink" xlink:href="OR839821" ext-link-type="gen" xlink:type="simple">OR839821</ext-link>, <ext-link xmlns:xlink="http://www.w3.org/1999/xlink" xlink:href="OR838112" ext-link-type="gen" xlink:type="simple">OR838112</ext-link>, <ext-link xmlns:xlink="http://www.w3.org/1999/xlink" xlink:href="OR838296" ext-link-type="gen" xlink:type="simple">OR838296</ext-link>.</p></tp:treatment-sec><tp:treatment-sec sec-type="diagnosis" id="SECID0EM6BM"><title>Diagnosis.</title><p>A moderately large typical member of the <italic><tp:taxon-name><tp:taxon-name-part taxon-name-part-type="genus" reg="Anillinus"/><tp:taxon-name-part taxon-name-part-type="species" reg="valentinei">valentinei</tp:taxon-name-part></tp:taxon-name></italic> group, externally similar to <italic><tp:taxon-name><tp:taxon-name-part taxon-name-part-type="genus" reg="Anillinus">A.</tp:taxon-name-part><tp:taxon-name-part taxon-name-part-type="species" reg="murrayae">murrayae</tp:taxon-name-part></tp:taxon-name></italic> and <italic><tp:taxon-name><tp:taxon-name-part taxon-name-part-type="genus" reg="Anillinus">A.</tp:taxon-name-part><tp:taxon-name-part taxon-name-part-type="species" reg="cornelli">cornelli</tp:taxon-name-part></tp:taxon-name></italic> (Fig. <xref ref-type="fig" rid="F32">32A</xref>). The male genitalia are distinctive, particularly the tripartite apex of the median lobe formed by the ventral margin, dorsal margin, and ostial plate (Fig. <xref ref-type="fig" rid="F30">30C</xref>), which is unique among <italic><tp:taxon-name><tp:taxon-name-part taxon-name-part-type="genus" reg="Anillinus">Anillinus</tp:taxon-name-part></tp:taxon-name></italic> species east of the Appalachians.</p></tp:treatment-sec><tp:treatment-sec sec-type="description" id="SECID0EBBCM"><title>Description.</title><p><bold><italic>Habitus</italic></bold><abbrev xmlns:xlink="http://www.w3.org/1999/xlink" xlink:title="Apparent body length, measured from anterior edge of clypeus to apex of elytra" id="ABBRID0EMBCM" xlink:type="simple">ABL</abbrev> = 1.81–1.85 mm. <bold><italic>Integument</italic></bold> Dorsal microsculpture effaced from most of forebody, present only medially on vertex and weakly impressed on frons and extreme margins of pronotum. <bold><italic>Head</italic></bold><abbrev xmlns:xlink="http://www.w3.org/1999/xlink" xlink:title="Maximum head width" id="ABBRID0EWBCM" xlink:type="simple">HW</abbrev>/<abbrev xmlns:xlink="http://www.w3.org/1999/xlink" xlink:title="Maximum pronotal width" id="ABBRID0E1BCM" xlink:type="simple">PW</abbrev> = 0.73–0.74. Frontoclypeal horn well-developed. Three pairs of supraorbital setae present, posterior outer pair smaller than other two. <bold><italic>Pronotum</italic></bold> Form variable, either convex and smoothly polished, or subdepressed and with microsculpture along margins. Relatively short (<abbrev xmlns:xlink="http://www.w3.org/1999/xlink" xlink:title="Pronotal length, measured along midline" id="ABBRID0EBCCM" xlink:type="simple">PL</abbrev>/<abbrev xmlns:xlink="http://www.w3.org/1999/xlink" xlink:title="Apparent body length, measured from anterior edge of clypeus to apex of elytra" id="ABBRID0EFCCM" xlink:type="simple">ABL</abbrev> = 0.22–0.23) and broad (<abbrev xmlns:xlink="http://www.w3.org/1999/xlink" xlink:title="Maximum pronotal width" id="ABBRID0EJCCM" xlink:type="simple">PW</abbrev>/<abbrev xmlns:xlink="http://www.w3.org/1999/xlink" xlink:title="Maximum elytral width" id="ABBRID0ENCCM" xlink:type="simple">EW</abbrev> = 0.82–0.85), sides evenly convergent behind middle, moderately constricted basally (<abbrev xmlns:xlink="http://www.w3.org/1999/xlink" xlink:title="Pronotal basal width, measured at posterior angles and not including external denticles" id="ABBRID0ERCCM" xlink:type="simple">PbW</abbrev>/<abbrev xmlns:xlink="http://www.w3.org/1999/xlink" xlink:title="Maximum pronotal width" id="ABBRID0EVCCM" xlink:type="simple">PW</abbrev> = 0.74–0.77). <bold><italic>Elytra</italic></bold> Slightly ovoid, convex, broad (<abbrev xmlns:xlink="http://www.w3.org/1999/xlink" xlink:title="Maximum elytral width" id="ABBRID0E3CCM" xlink:type="simple">EW</abbrev>/<abbrev xmlns:xlink="http://www.w3.org/1999/xlink" xlink:title="Apparent body length, measured from anterior edge of clypeus to apex of elytra" id="ABBRID0EADCM" xlink:type="simple">ABL</abbrev> = 0.35–0.36), with large umbilicate punctures. <bold><italic>Legs</italic></bold> Male protarsi with protarsomeres 1 and 2 expanded and dentate on inner margin, both bearing adhesive setae ventrally. Male profemora unmodified. Male mesotrochanters unmodified. Male metafemora slightly swollen, with patch of coarse papillate microsculpture medially on posterior face. <bold><italic>Abdominal ventrites</italic></bold> Unmodified in either sex. <bold><italic>Male genitalia</italic></bold> Ring sclerite large (<abbrev xmlns:xlink="http://www.w3.org/1999/xlink" xlink:title="Ring sclerite length" id="ABBRID0ENDCM" xlink:type="simple">RL</abbrev>/<abbrev xmlns:xlink="http://www.w3.org/1999/xlink" xlink:title="Apparent body length, measured from anterior edge of clypeus to apex of elytra" id="ABBRID0ERDCM" xlink:type="simple">ABL</abbrev> = 0.35), oval, strongly constricted anteriorly where it forms a curved shelf projecting ventrally. Median lobe (Fig. <xref ref-type="fig" rid="F30">30C</xref>) strongly asymmetrical, twisted dorsally from plane of basal lobes and curved to the right side. In right lateral aspect, appearing strongly curved, with the ventral margin somewhat angular and sinuate before apex, with several short setae present in proximal bend. In right dorsolateral view, appearing slightly curved and slightly enlarged distally, dorsal margin well sclerotized and forming a sharp beak apically, ventral margin narrowly expanded, apex small and produced, buttonlike. Left side of median lobe at base with large semicircular excavation that occupies the entire basal section before bend, associated carina distal to excavation short, ending at ostium that is large, occupying most of the left face of the median lobe. Internal sac with complex armature: the flagellum is long, well sclerotized, with long basal projections, obtusely bent medially or evenly curved depending on angle at which it is viewed, apex ending at ostium; a group of large, dark sharp spines is present dorsally at ostium; a large, spade-like ostial plate is present on left ventrolateral face of apex; in dorsal or ventral views, the apex appears tripartite, with the dorsal and ventral margins meeting and the pointed ostial plate projecting between them. Shape of flagellum and other internal sclerites appearing as an indecipherable dark mass in right lateral aspect. Right paramere short and broad, with four apical setae (Fig. <xref ref-type="fig" rid="F30">30B</xref>). Left paramere conchoid, with fore preapical pores on ventral face, apical two bearing short setae (Fig. <xref ref-type="fig" rid="F30">30A</xref>). <bold><italic>Female genitalia</italic></bold> Spermatheca long, abruptly enlarged distally, stem bent at a slightly acute angle proximally or evenly curved (Fig. <xref ref-type="fig" rid="F21">21C</xref>). Spermathecal duct not apparent in the two specimens examined. Bursa copulatrix with conspicuous sclerotized folds.</p></tp:treatment-sec><tp:treatment-sec sec-type="distribution" id="SECID0EIECM"><title>Distribution.</title><p>Known only from a small area of Chestnut Ridge Heritage Preserve in Greenville Co., SC (Fig. <xref ref-type="fig" rid="F29">29</xref>).</p></tp:treatment-sec><tp:treatment-sec sec-type="Sympatry" id="SECID0ESECM"><title>Sympatry.</title><p>Members of this species have been collected with <italic><tp:taxon-name><tp:taxon-name-part taxon-name-part-type="genus" reg="Anillinus">A.</tp:taxon-name-part></tp:taxon-name></italic> sp. “South Carolina, Chestnut Ridge” and <italic><tp:taxon-name><tp:taxon-name-part taxon-name-part-type="genus" reg="Serranillus">S.</tp:taxon-name-part><tp:taxon-name-part taxon-name-part-type="species" reg="dunavani">dunavani</tp:taxon-name-part></tp:taxon-name></italic>.</p></tp:treatment-sec><tp:treatment-sec sec-type="natural history" id="SECID0EKFCM"><title>Natural history.</title><p>Most specimens have been collected through Berlese extraction of sifted leaf litter and dead wood. Two specimens were collected from the undersides of rocks.</p></tp:treatment-sec><tp:treatment-sec sec-type="Species status justification" id="SECID0EPFCM"><title>Species status justification.</title><p>The male genitalia are unique within the genus, particularly the complex tripartite apex of the median lobe. DNA sequence data indicate the species is most closely related to <italic><tp:taxon-name><tp:taxon-name-part taxon-name-part-type="genus" reg="Anillinus">A.</tp:taxon-name-part><tp:taxon-name-part taxon-name-part-type="species" reg="simplex">simplex</tp:taxon-name-part></tp:taxon-name></italic>, <italic><tp:taxon-name><tp:taxon-name-part taxon-name-part-type="genus" reg="Anillinus">A.</tp:taxon-name-part><tp:taxon-name-part taxon-name-part-type="species" reg="cornelli">cornelli</tp:taxon-name-part></tp:taxon-name></italic> and the undescribed species <italic><tp:taxon-name><tp:taxon-name-part taxon-name-part-type="genus" reg="Anillinus">A.</tp:taxon-name-part></tp:taxon-name></italic> sp. “South Carolina, Chestnut Ridge”, which all differ from <italic><tp:taxon-name><tp:taxon-name-part taxon-name-part-type="genus" reg="Anillinus">A.</tp:taxon-name-part><tp:taxon-name-part taxon-name-part-type="species" reg="castaneus">castaneus</tp:taxon-name-part></tp:taxon-name></italic> in external structure and male genitalic characters. <italic><tp:taxon-name><tp:taxon-name-part taxon-name-part-type="genus" reg="Anillinus">Anillinus</tp:taxon-name-part><tp:taxon-name-part taxon-name-part-type="species" reg="castaneus">castaneus</tp:taxon-name-part></tp:taxon-name></italic> and “South Carolina, Chestnut Ridge” occur in syntopy, providing strong evidence that the two are reproductively isolated.</p></tp:treatment-sec><tp:treatment-sec sec-type="Derivation of species name" id="SECID0EIHCM"><title>Derivation of species name.</title><p>A male adjective, from the Latin for Chestnut, in reference to the color of the mature specimens and the name of the type locality, which itself is presumably named for the American Chestnut tree, once an abundant component of Appalachian forests.</p></tp:treatment-sec><tp:taxon-treatment><tp:treatment-meta><kwd-group><label>Taxon classification</label><kwd>
                    <named-content content-type="kingdom">Animalia</named-content>
                  </kwd><kwd>
                    <named-content content-type="order">Coleoptera</named-content>
                  </kwd><kwd>
                    <named-content content-type="family">Carabidae</named-content>
                  </kwd></kwd-group><mixed-citation publication-type="journal"><person-group><name><surname>Harden</surname><given-names>Curt W.</given-names></name><name><surname>Caterino</surname><given-names>Michael S.</given-names></name></person-group><article-title>﻿Systematics and biogeography of Appalachian <tp:taxon-name><tp:taxon-name-part taxon-name-part-type="tribe">Anillini</tp:taxon-name-part></tp:taxon-name>, and a taxonomic review of the species of South Carolina (<tp:taxon-name><tp:taxon-name-part taxon-name-part-type="order">Coleoptera</tp:taxon-name-part></tp:taxon-name>, <tp:taxon-name><tp:taxon-name-part taxon-name-part-type="family">Carabidae</tp:taxon-name-part></tp:taxon-name>, <tp:taxon-name><tp:taxon-name-part taxon-name-part-type="subfamily">Trechinae</tp:taxon-name-part></tp:taxon-name>, <tp:taxon-name><tp:taxon-name-part taxon-name-part-type="tribe">Anillini</tp:taxon-name-part></tp:taxon-name>)</article-title><source>Zookeys</source><day>08</day><month>08</month><year>2024</year><volume>1209</volume><fpage>69</fpage><lpage>197</lpage><pub-id pub-id-type="doi">10.3897/zookeys.1209.125897</pub-id></mixed-citation></tp:treatment-meta><tp:nomenclature><label>﻿﻿</label><tp:taxon-name>
                  <object-id xmlns:xlink="http://www.w3.org/1999/xlink" content-type="arpha" xlink:type="simple">690D3787-1F77-5ED3-9D26-EB7CDDC49259</object-id>
                  <tp:taxon-name-part taxon-name-part-type="genus" reg="Anillinus">Anillinus</tp:taxon-name-part>
                </tp:taxon-name><tp:taxon-status xmlns:xlink="http://www.w3.org/1999/xlink" xlink:type="simple">sp. nov.</tp:taxon-status><xref ref-type="fig" rid="F24">Figs 24C</xref><xref ref-type="fig" rid="F29">, 29</xref><xref ref-type="fig" rid="F32">, 32B, E</xref></tp:nomenclature><tp:treatment-sec sec-type="Material examined"><title>Material examined.</title><p><bold>USA</bold> • <bold>South Carolina</bold> • 1 ♂; <bold>Greenville Co.</bold>; Chestnut Ridge Heritage Preserve; <named-content xmlns:xlink="http://www.w3.org/1999/xlink" content-type="dwc:verbatimCoordinates" xlink:type="simple"><named-content content-type="geo-json" specific-use="{&#34;type&#34;:&#34;Point&#34;,&#34;coordinates&#34;:[-82.282110,35.150710]}" id="NCID0ERICM" xlink:type="simple">35.15071, -82.28211</named-content></named-content>; 20 Oct. 2021; C.W. Harden leg.; on underside of embedded rock, alluvial forest near Little Pacolet River; CWH-401, CUAC000170069.</p><p>GenBank: <ext-link xmlns:xlink="http://www.w3.org/1999/xlink" xlink:href="OR853206" ext-link-type="gen" xlink:type="simple">OR853206</ext-link>, <ext-link xmlns:xlink="http://www.w3.org/1999/xlink" xlink:href="OR839244" ext-link-type="gen" xlink:type="simple">OR839244</ext-link>, <ext-link xmlns:xlink="http://www.w3.org/1999/xlink" xlink:href="OR839666" ext-link-type="gen" xlink:type="simple">OR839666</ext-link>, <ext-link xmlns:xlink="http://www.w3.org/1999/xlink" xlink:href="OR837917" ext-link-type="gen" xlink:type="simple">OR837917</ext-link>, <ext-link xmlns:xlink="http://www.w3.org/1999/xlink" xlink:href="OR838074" ext-link-type="gen" xlink:type="simple">OR838074</ext-link>, <ext-link xmlns:xlink="http://www.w3.org/1999/xlink" xlink:href="OR838251" ext-link-type="gen" xlink:type="simple">OR838251</ext-link>.</p></tp:treatment-sec><tp:treatment-sec sec-type="Diagnosis"><title>Diagnosis.</title><p>
 The single specimen, a male (Fig. <xref ref-type="fig" rid="F32">32B</xref>), is large (<abbrev xmlns:xlink="http://www.w3.org/1999/xlink" xlink:title="Apparent body length, measured from anterior edge of clypeus to apex of elytra" id="ABBRID0E5JCM" xlink:type="simple">ABL</abbrev> = 1.98 mm) and unusual in having the dorsal microsculpture of the forebody strongly developed in the pattern of the <italic><tp:taxon-name><tp:taxon-name-part taxon-name-part-type="genus" reg="Anillinus"/><tp:taxon-name-part taxon-name-part-type="species" reg="loweae">loweae</tp:taxon-name-part></tp:taxon-name></italic> group (present on entire surface except for paramedian patches on vertex) while being an otherwise typical member of the <italic><tp:taxon-name><tp:taxon-name-part taxon-name-part-type="genus" reg="Anillinus"/><tp:taxon-name-part taxon-name-part-type="species" reg="valentinei">valentinei</tp:taxon-name-part></tp:taxon-name></italic> group, whose members typically have dorsal microsculpture largely absent. The median lobe is typical of the <italic><tp:taxon-name><tp:taxon-name-part taxon-name-part-type="genus" reg="Anillinus"/><tp:taxon-name-part taxon-name-part-type="species" reg="valentinei">valentinei</tp:taxon-name-part></tp:taxon-name></italic> group, with a long, well-sclerotized flagellum and several well-sclerotized spines lining the internal sac. The proximal curve of the flagellum (Fig. <xref ref-type="fig" rid="F32">32E</xref>) is shorter than in <italic><tp:taxon-name><tp:taxon-name-part taxon-name-part-type="genus" reg="Anillinus">A.</tp:taxon-name-part><tp:taxon-name-part taxon-name-part-type="species" reg="castaneus">castaneus</tp:taxon-name-part></tp:taxon-name></italic> (Fig. <xref ref-type="fig" rid="F32">32D</xref>).
 </p></tp:treatment-sec><tp:treatment-sec sec-type="Notes"><title>Notes.</title><p>
 The data from morphology and DNA sequences both support recognition of this individual as a species distinct from any other in the genus, but we feel more specimens are needed to allow an adequate description. A return trip in March 2022 to search for more specimens was unsuccessful, but the site is readily accessible and the habitat is protected, so it is likely that more individuals can be obtained in the future.
 </p></tp:treatment-sec></tp:taxon-treatment><tp:treatment-sec><!--Section generated to contain objects referenced in tp:taxon-treatment.--><fig id="F21" position="float" orientation="portrait"><object-id xmlns:xlink="http://www.w3.org/1999/xlink" content-type="doi" xlink:type="simple">10.3897/zookeys.1209.125897.figure21</object-id><object-id xmlns:xlink="http://www.w3.org/1999/xlink" content-type="zenodo_dep_id" xlink:type="simple">13291726</object-id><object-id xmlns:xlink="http://www.w3.org/1999/xlink" content-type="arpha" xlink:type="simple">53122AF1-B006-50D6-9F48-37E6090802F9</object-id><label>Figure 21.</label><caption><p>Spermathecae of <tp:taxon-name><tp:taxon-name-part taxon-name-part-type="tribe">Anillini</tp:taxon-name-part></tp:taxon-name> species <bold>A, B</bold><italic><tp:taxon-name><tp:taxon-name-part taxon-name-part-type="genus" reg="Anillinus">Anillinus</tp:taxon-name-part><tp:taxon-name-part taxon-name-part-type="species" reg="chandleri">chandleri</tp:taxon-name-part></tp:taxon-name></italic><bold>C</bold><italic><tp:taxon-name><tp:taxon-name-part taxon-name-part-type="genus" reg="Anillinus">Anillinus</tp:taxon-name-part><tp:taxon-name-part taxon-name-part-type="species" reg="castaneus">castaneus</tp:taxon-name-part></tp:taxon-name></italic><bold>D</bold><italic><tp:taxon-name><tp:taxon-name-part taxon-name-part-type="genus" reg="Anillinus">Anillinus</tp:taxon-name-part><tp:taxon-name-part taxon-name-part-type="species" reg="murrayae">murrayae</tp:taxon-name-part></tp:taxon-name></italic><bold>E</bold><italic><tp:taxon-name><tp:taxon-name-part taxon-name-part-type="genus" reg="Anillinus">Anillinus</tp:taxon-name-part><tp:taxon-name-part taxon-name-part-type="species" reg="simplex">simplex</tp:taxon-name-part></tp:taxon-name></italic><bold>F</bold><italic><tp:taxon-name><tp:taxon-name-part taxon-name-part-type="genus" reg="Anillinus">Anillinus</tp:taxon-name-part><tp:taxon-name-part taxon-name-part-type="species" reg="dentatus">dentatus</tp:taxon-name-part></tp:taxon-name></italic><bold>G</bold><italic><tp:taxon-name><tp:taxon-name-part taxon-name-part-type="genus" reg="Anillinus">Anillinus</tp:taxon-name-part></tp:taxon-name></italic> sp. “South Carolina, Coon Branch” <bold>H</bold><italic><tp:taxon-name><tp:taxon-name-part taxon-name-part-type="genus" reg="Anillinus">Anillinus</tp:taxon-name-part><tp:taxon-name-part taxon-name-part-type="species" reg="micamicus">micamicus</tp:taxon-name-part></tp:taxon-name></italic><bold>I</bold><italic><tp:taxon-name><tp:taxon-name-part taxon-name-part-type="genus" reg="Anillinus">Anillinus</tp:taxon-name-part><tp:taxon-name-part taxon-name-part-type="species" reg="mica">mica</tp:taxon-name-part></tp:taxon-name></italic><bold>J</bold><italic><tp:taxon-name><tp:taxon-name-part taxon-name-part-type="genus" reg="Anillinus">Anillinus</tp:taxon-name-part><tp:taxon-name-part taxon-name-part-type="species" reg="choestoea">choestoea</tp:taxon-name-part></tp:taxon-name></italic><bold>K</bold><italic><tp:taxon-name><tp:taxon-name-part taxon-name-part-type="genus" reg="Anillinus">Anillinus</tp:taxon-name-part><tp:taxon-name-part taxon-name-part-type="species" reg="seneca">seneca</tp:taxon-name-part></tp:taxon-name></italic><bold>L</bold><italic><tp:taxon-name><tp:taxon-name-part taxon-name-part-type="genus" reg="Anillinus">Anillinus</tp:taxon-name-part><tp:taxon-name-part taxon-name-part-type="species" reg="montrex">montrex</tp:taxon-name-part></tp:taxon-name></italic><bold>M</bold><italic><tp:taxon-name><tp:taxon-name-part taxon-name-part-type="genus" reg="Anillinus">Anillinus</tp:taxon-name-part><tp:taxon-name-part taxon-name-part-type="species" reg="arenicollis">arenicollis</tp:taxon-name-part></tp:taxon-name></italic><bold>N</bold><italic><tp:taxon-name><tp:taxon-name-part taxon-name-part-type="genus" reg="Anillinus">Anillinus</tp:taxon-name-part><tp:taxon-name-part taxon-name-part-type="species" reg="jancae">jancae</tp:taxon-name-part></tp:taxon-name></italic><bold>O</bold><tp:taxon-name><tp:taxon-name-part taxon-name-part-type="genus" reg="Anillinus">Anillinus</tp:taxon-name-part><tp:taxon-name-part taxon-name-part-type="uncertainty-rank">cf.</tp:taxon-name-part><tp:taxon-name-part taxon-name-part-type="species" reg="nantahala">nantahala</tp:taxon-name-part></tp:taxon-name><bold>P</bold><italic><tp:taxon-name><tp:taxon-name-part taxon-name-part-type="genus" reg="Anillinus">Anillinus</tp:taxon-name-part><tp:taxon-name-part taxon-name-part-type="species" reg="cherokee">cherokee</tp:taxon-name-part></tp:taxon-name></italic><bold>Q</bold><italic><tp:taxon-name><tp:taxon-name-part taxon-name-part-type="genus" reg="Anillinus">Anillinus</tp:taxon-name-part><tp:taxon-name-part taxon-name-part-type="species" reg="loweae">loweae</tp:taxon-name-part></tp:taxon-name></italic><bold>R</bold><italic><tp:taxon-name><tp:taxon-name-part taxon-name-part-type="genus" reg="Anillinus">Anillinus</tp:taxon-name-part><tp:taxon-name-part taxon-name-part-type="species" reg="merritti">merritti</tp:taxon-name-part></tp:taxon-name></italic><bold>S</bold><italic><tp:taxon-name><tp:taxon-name-part taxon-name-part-type="genus" reg="Serranillus">Serranillus</tp:taxon-name-part><tp:taxon-name-part taxon-name-part-type="species" reg="dunavani">dunavani</tp:taxon-name-part></tp:taxon-name></italic><bold>T</bold><italic><tp:taxon-name><tp:taxon-name-part taxon-name-part-type="genus" reg="Serranillus">Serranillus</tp:taxon-name-part><tp:taxon-name-part taxon-name-part-type="species" reg="jeanneli">jeanneli</tp:taxon-name-part></tp:taxon-name></italic>. Scale bar: 0.1 mm.</p></caption><graphic xmlns:xlink="http://www.w3.org/1999/xlink" xlink:href="zookeys-1209-069_article-125897__-g021.jpg" position="float" orientation="portrait" xlink:type="simple" id="oo_1110360.jpg"><uri content-type="original_file" xlink:type="simple">https://binary.pensoft.net/fig/1110360</uri></graphic></fig><fig id="F24" position="float" orientation="portrait"><object-id xmlns:xlink="http://www.w3.org/1999/xlink" content-type="doi" xlink:type="simple">10.3897/zookeys.1209.125897.figure24</object-id><object-id xmlns:xlink="http://www.w3.org/1999/xlink" content-type="zenodo_dep_id" xlink:type="simple">13291732</object-id><object-id xmlns:xlink="http://www.w3.org/1999/xlink" content-type="arpha" xlink:type="simple">19EABD55-6E7F-57E2-B16F-031A8779DD90</object-id><label>Figure 24.</label><caption><p>Male ring sclerite, ventral aspect. <bold>A</bold><italic><tp:taxon-name><tp:taxon-name-part taxon-name-part-type="genus" reg="Anillinus">Anillinus</tp:taxon-name-part><tp:taxon-name-part taxon-name-part-type="species" reg="chandleri">chandleri</tp:taxon-name-part></tp:taxon-name></italic><bold>B</bold><italic><tp:taxon-name><tp:taxon-name-part taxon-name-part-type="genus" reg="Anillinus">Anillinus</tp:taxon-name-part><tp:taxon-name-part taxon-name-part-type="species" reg="castaneus">castaneus</tp:taxon-name-part></tp:taxon-name></italic><bold>C</bold><italic><tp:taxon-name><tp:taxon-name-part taxon-name-part-type="genus" reg="Anillinus">Anillinus</tp:taxon-name-part></tp:taxon-name></italic> sp. “South Carolina, Chestnut Ridge” <bold>D</bold><italic><tp:taxon-name><tp:taxon-name-part taxon-name-part-type="genus" reg="Anillinus">Anillinus</tp:taxon-name-part><tp:taxon-name-part taxon-name-part-type="species" reg="murrayae">murrayae</tp:taxon-name-part></tp:taxon-name></italic><bold>E</bold><italic><tp:taxon-name><tp:taxon-name-part taxon-name-part-type="genus" reg="Anillinus">Anillinus</tp:taxon-name-part><tp:taxon-name-part taxon-name-part-type="species" reg="simplex">simplex</tp:taxon-name-part></tp:taxon-name></italic><bold>F</bold><italic><tp:taxon-name><tp:taxon-name-part taxon-name-part-type="genus" reg="Anillinus">Anillinus</tp:taxon-name-part><tp:taxon-name-part taxon-name-part-type="species" reg="dentatus">dentatus</tp:taxon-name-part></tp:taxon-name></italic><bold>G</bold><italic><tp:taxon-name><tp:taxon-name-part taxon-name-part-type="genus" reg="Anillinus">Anillinus</tp:taxon-name-part><tp:taxon-name-part taxon-name-part-type="species" reg="mica">mica</tp:taxon-name-part></tp:taxon-name></italic><bold>H</bold><italic><tp:taxon-name><tp:taxon-name-part taxon-name-part-type="genus" reg="Anillinus">Anillinus</tp:taxon-name-part><tp:taxon-name-part taxon-name-part-type="species" reg="micamicus">micamicus</tp:taxon-name-part></tp:taxon-name></italic><bold>I</bold><italic><tp:taxon-name><tp:taxon-name-part taxon-name-part-type="genus" reg="Anillinus">Anillinus</tp:taxon-name-part><tp:taxon-name-part taxon-name-part-type="species" reg="choestoea">choestoea</tp:taxon-name-part></tp:taxon-name></italic><bold>J</bold><italic><tp:taxon-name><tp:taxon-name-part taxon-name-part-type="genus" reg="Anillinus">Anillinus</tp:taxon-name-part><tp:taxon-name-part taxon-name-part-type="species" reg="seneca">seneca</tp:taxon-name-part></tp:taxon-name></italic><bold>K</bold><italic><tp:taxon-name><tp:taxon-name-part taxon-name-part-type="genus" reg="Anillinus">Anillinus</tp:taxon-name-part><tp:taxon-name-part taxon-name-part-type="species" reg="arenicollis">arenicollis</tp:taxon-name-part></tp:taxon-name></italic><bold>L</bold><italic><tp:taxon-name><tp:taxon-name-part taxon-name-part-type="genus" reg="Anillinus">Anillinus</tp:taxon-name-part><tp:taxon-name-part taxon-name-part-type="species" reg="montrex">montrex</tp:taxon-name-part></tp:taxon-name></italic><bold>M</bold><italic><tp:taxon-name><tp:taxon-name-part taxon-name-part-type="genus" reg="Anillinus">Anillinus</tp:taxon-name-part><tp:taxon-name-part taxon-name-part-type="species" reg="jancae">jancae</tp:taxon-name-part></tp:taxon-name></italic><bold>N</bold><italic><tp:taxon-name><tp:taxon-name-part taxon-name-part-type="genus" reg="Anillinus">Anillinus</tp:taxon-name-part><tp:taxon-name-part taxon-name-part-type="species" reg="loweae">loweae</tp:taxon-name-part></tp:taxon-name></italic><bold>O</bold><italic><tp:taxon-name><tp:taxon-name-part taxon-name-part-type="genus" reg="Anillinus">Anillinus</tp:taxon-name-part><tp:taxon-name-part taxon-name-part-type="species" reg="cherokee">cherokee</tp:taxon-name-part></tp:taxon-name></italic><bold>P</bold><italic><tp:taxon-name><tp:taxon-name-part taxon-name-part-type="genus" reg="Anillinus">Anillinus</tp:taxon-name-part><tp:taxon-name-part taxon-name-part-type="species" reg="merritti">merritti</tp:taxon-name-part></tp:taxon-name></italic>. Scale bar: 0.5 mm.</p></caption><graphic xmlns:xlink="http://www.w3.org/1999/xlink" xlink:href="zookeys-1209-069_article-125897__-g024.jpg" position="float" orientation="portrait" xlink:type="simple" id="oo_1110363.jpg"><uri content-type="original_file" xlink:type="simple">https://binary.pensoft.net/fig/1110363</uri></graphic></fig><fig id="F29" position="float" orientation="portrait"><object-id xmlns:xlink="http://www.w3.org/1999/xlink" content-type="doi" xlink:type="simple">10.3897/zookeys.1209.125897.figure29</object-id><object-id xmlns:xlink="http://www.w3.org/1999/xlink" content-type="zenodo_dep_id" xlink:type="simple">13291744</object-id><object-id xmlns:xlink="http://www.w3.org/1999/xlink" content-type="arpha" xlink:type="simple">01091A37-4449-5845-B8D6-85B2E6F7FD42</object-id><label>Figure 29.</label><caption><p>Distribution map of <italic><tp:taxon-name><tp:taxon-name-part taxon-name-part-type="genus" reg="Anillinus"/><tp:taxon-name-part taxon-name-part-type="species" reg="valentinei">valentinei</tp:taxon-name-part></tp:taxon-name></italic>-group species in South Carolina and adjacent states. Data are from <xref ref-type="bibr" rid="B39">Harden (2024)</xref>.</p></caption><graphic xmlns:xlink="http://www.w3.org/1999/xlink" xlink:href="zookeys-1209-069_article-125897__-g029.jpg" position="float" orientation="portrait" xlink:type="simple" id="oo_1110368.jpg"><uri content-type="original_file" xlink:type="simple">https://binary.pensoft.net/fig/1110368</uri></graphic></fig><fig id="F30" position="float" orientation="portrait"><object-id xmlns:xlink="http://www.w3.org/1999/xlink" content-type="doi" xlink:type="simple">10.3897/zookeys.1209.125897.figure30</object-id><object-id xmlns:xlink="http://www.w3.org/1999/xlink" content-type="zenodo_dep_id" xlink:type="simple">13291748</object-id><object-id xmlns:xlink="http://www.w3.org/1999/xlink" content-type="arpha" xlink:type="simple">8BDD726E-3A26-545F-82D7-BDCD4F5F6AA9</object-id><label>Figure 30.</label><caption><p>Aedeagi of <italic><tp:taxon-name><tp:taxon-name-part taxon-name-part-type="genus" reg="Anillinus"/><tp:taxon-name-part taxon-name-part-type="species" reg="valentinei">valentinei</tp:taxon-name-part></tp:taxon-name></italic> group <italic><tp:taxon-name><tp:taxon-name-part taxon-name-part-type="genus" reg="Anillinus">Anillinus</tp:taxon-name-part></tp:taxon-name></italic> species <bold>A–C</bold><italic><tp:taxon-name><tp:taxon-name-part taxon-name-part-type="genus" reg="Anillinus">Anillinus</tp:taxon-name-part><tp:taxon-name-part taxon-name-part-type="species" reg="castaneus">castaneus</tp:taxon-name-part></tp:taxon-name></italic> sp. nov. <bold>D–F</bold><italic><tp:taxon-name><tp:taxon-name-part taxon-name-part-type="genus" reg="Anillinus">Anillinus</tp:taxon-name-part><tp:taxon-name-part taxon-name-part-type="species" reg="cornelli">cornelli</tp:taxon-name-part></tp:taxon-name></italic><bold>G–I</bold><italic><tp:taxon-name><tp:taxon-name-part taxon-name-part-type="genus" reg="Anillinus">Anillinus</tp:taxon-name-part><tp:taxon-name-part taxon-name-part-type="species" reg="simplex">simplex</tp:taxon-name-part></tp:taxon-name></italic> sp. nov. <bold>J–N</bold><italic><tp:taxon-name><tp:taxon-name-part taxon-name-part-type="genus" reg="Anillinus">Anillinus</tp:taxon-name-part><tp:taxon-name-part taxon-name-part-type="species" reg="murrayae">murrayae</tp:taxon-name-part></tp:taxon-name></italic>. Median lobes <bold>C, F, I</bold> in right dorsolateral aspect, median lobe <bold>K</bold> in right lateral aspect. Left <bold>A, D, G, J</bold> and right <bold>B, E, H, L–N</bold> parameres in left and right lateral aspects, respectively. Scale bar: 0.1 mm.</p></caption><graphic xmlns:xlink="http://www.w3.org/1999/xlink" xlink:href="zookeys-1209-069_article-125897__-g030.jpg" position="float" orientation="portrait" xlink:type="simple" id="oo_1110369.jpg"><uri content-type="original_file" xlink:type="simple">https://binary.pensoft.net/fig/1110369</uri></graphic></fig><fig id="F32" position="float" orientation="portrait"><object-id xmlns:xlink="http://www.w3.org/1999/xlink" content-type="doi" xlink:type="simple">10.3897/zookeys.1209.125897.figure32</object-id><object-id xmlns:xlink="http://www.w3.org/1999/xlink" content-type="zenodo_dep_id" xlink:type="simple">13291752</object-id><object-id xmlns:xlink="http://www.w3.org/1999/xlink" content-type="arpha" xlink:type="simple">FCC2394C-BA33-503F-961D-D4F745EEC788</object-id><label>Figure 32.</label><caption><p>Dorsal habitus and median lobes of <italic><tp:taxon-name><tp:taxon-name-part taxon-name-part-type="genus" reg="Anillinus">Anillinus</tp:taxon-name-part></tp:taxon-name></italic> species <bold>A</bold><italic><tp:taxon-name><tp:taxon-name-part taxon-name-part-type="genus" reg="Anillinus">Anillinus</tp:taxon-name-part><tp:taxon-name-part taxon-name-part-type="species" reg="castaneus">castaneus</tp:taxon-name-part></tp:taxon-name></italic> sp. nov. Holotype <bold>B</bold><italic><tp:taxon-name><tp:taxon-name-part taxon-name-part-type="genus" reg="Anillinus">Anillinus</tp:taxon-name-part></tp:taxon-name></italic> sp. “South Carolina, Chestnut Ridge” <bold>C</bold><italic><tp:taxon-name><tp:taxon-name-part taxon-name-part-type="genus" reg="Anillinus">Anillinus</tp:taxon-name-part><tp:taxon-name-part taxon-name-part-type="species" reg="cornelli">cornelli</tp:taxon-name-part></tp:taxon-name></italic>, abdomen removed for DNA extraction. <bold>D</bold><italic><tp:taxon-name><tp:taxon-name-part taxon-name-part-type="genus" reg="Anillinus">A.</tp:taxon-name-part><tp:taxon-name-part taxon-name-part-type="species" reg="castaneus">castaneus</tp:taxon-name-part></tp:taxon-name></italic> sp. nov. Holotype, dorsal aspect <bold>E</bold><italic><tp:taxon-name><tp:taxon-name-part taxon-name-part-type="genus" reg="Anillinus">A.</tp:taxon-name-part></tp:taxon-name></italic> sp. “South Carolina, Chestnut Ridge”, dorsal aspect <bold>F</bold><italic><tp:taxon-name><tp:taxon-name-part taxon-name-part-type="genus" reg="Anillinus">A.</tp:taxon-name-part><tp:taxon-name-part taxon-name-part-type="species" reg="cornelli">cornelli</tp:taxon-name-part></tp:taxon-name></italic>, dorsal aspect. Black arrows point to proximal curve of flagellum. Scale bars: 1 mm (<bold>A–C</bold>); 0.1 mm (<bold>D–F</bold>).</p></caption><graphic xmlns:xlink="http://www.w3.org/1999/xlink" xlink:href="zookeys-1209-069_article-125897__-g032.jpg" position="float" orientation="portrait" xlink:type="simple" id="oo_1110371.jpg"><uri content-type="original_file" xlink:type="simple">https://binary.pensoft.net/fig/1110371</uri></graphic></fig></tp:treatment-sec><ref-list><ref id="B39"><mixed-citation xmlns:xlink="http://www.w3.org/1999/xlink" xlink:type="simple"><person-group><name name-style="western"><surname>Harden</surname><given-names>CW</given-names></name></person-group> (<year>2024</year>) Distribution of Nearctic <tp:taxon-name><tp:taxon-name-part taxon-name-part-type="tribe">Anillini</tp:taxon-name-part></tp:taxon-name> (<tp:taxon-name><tp:taxon-name-part taxon-name-part-type="order">Coleoptera</tp:taxon-name-part></tp:taxon-name>, <tp:taxon-name><tp:taxon-name-part taxon-name-part-type="family">Carabidae</tp:taxon-name-part></tp:taxon-name>, <tp:taxon-name><tp:taxon-name-part taxon-name-part-type="subfamily">Trechinae</tp:taxon-name-part></tp:taxon-name>) (Version 01) [Data set]. Zenodo. <ext-link xlink:href="10.5281/zenodo.10983000" ext-link-type="doi" xlink:type="simple">https://doi.org/10.5281/zenodo.10983000</ext-link></mixed-citation></ref></ref-list></tp:taxon-treatment>
