# Supplementary material for: ﻿Systematics and biogeography of Appalachian Anillini, and a taxonomic review of the species of South Carolina (Coleoptera, Carabidae, Trechinae, Anillini)
Source: Zookeys. 2024 Aug 8;1209:69–197. doi: 10.3897/zookeys.1209.125897 (PMC11336398; doi:10.3897/zookeys.1209.125897)
Supplement: XML Treatment for Anillinus simplex [file zookeys.1209.125897-treatment17.xml]

<!DOCTYPE tp:taxon-treatment
  PUBLIC "-//TaxonX//DTD Taxonomic Treatment Publishing DTD v0 20100105//EN" "tax-treatment-NSO.dtd">
<tp:taxon-treatment xmlns:tp="http://www.plazi.org/taxpub"><tp:treatment-meta><kwd-group><label>Taxon classification</label><kwd>
                  <named-content content-type="kingdom">Animalia</named-content>
                </kwd><kwd>
                  <named-content content-type="order">Coleoptera</named-content>
                </kwd><kwd>
                  <named-content content-type="family">Carabidae</named-content>
                </kwd></kwd-group><mixed-citation publication-type="journal"><person-group><name><surname>Harden</surname><given-names>Curt W.</given-names></name><name><surname>Caterino</surname><given-names>Michael S.</given-names></name></person-group><article-title>﻿Systematics and biogeography of Appalachian <tp:taxon-name><tp:taxon-name-part taxon-name-part-type="tribe">Anillini</tp:taxon-name-part></tp:taxon-name>, and a taxonomic review of the species of South Carolina (<tp:taxon-name><tp:taxon-name-part taxon-name-part-type="order">Coleoptera</tp:taxon-name-part></tp:taxon-name>, <tp:taxon-name><tp:taxon-name-part taxon-name-part-type="family">Carabidae</tp:taxon-name-part></tp:taxon-name>, <tp:taxon-name><tp:taxon-name-part taxon-name-part-type="subfamily">Trechinae</tp:taxon-name-part></tp:taxon-name>, <tp:taxon-name><tp:taxon-name-part taxon-name-part-type="tribe">Anillini</tp:taxon-name-part></tp:taxon-name>)</article-title><source>Zookeys</source><day>08</day><month>08</month><year>2024</year><volume>1209</volume><fpage>69</fpage><lpage>197</lpage><pub-id pub-id-type="doi">10.3897/zookeys.1209.125897</pub-id></mixed-citation></tp:treatment-meta><tp:nomenclature><label>﻿﻿</label><tp:taxon-name>
                <object-id xmlns:xlink="http://www.w3.org/1999/xlink" content-type="arpha" xlink:type="simple">C68D5F83-74E8-538E-83D7-671886A3EFD7</object-id>
                <tp:taxon-name-part taxon-name-part-type="genus" reg="Anillinus">Anillinus</tp:taxon-name-part>
                <tp:taxon-name-part taxon-name-part-type="species" reg="simplex">simplex</tp:taxon-name-part>
                <object-id xmlns:xlink="http://www.w3.org/1999/xlink" content-type="zoobank" xlink:type="simple">https://zoobank.org/CA863666-9208-48EC-8AB0-B2E006B1F0E9</object-id>
              </tp:taxon-name><tp:taxon-status xmlns:xlink="http://www.w3.org/1999/xlink" xlink:type="simple">sp. nov.</tp:taxon-status><xref ref-type="fig" rid="F21">Figs 21E</xref><xref ref-type="fig" rid="F24">, 24E</xref><xref ref-type="fig" rid="F29">, 29</xref><xref ref-type="fig" rid="F30">, 30G–I</xref><xref ref-type="fig" rid="F33">, 33A–C</xref></tp:nomenclature><tp:treatment-sec sec-type="type material" id="SECID0EUNCM"><title>Type material.</title><p><bold><italic>Holotype male</italic></bold>: (<bold><named-content xmlns:xlink="http://www.w3.org/1999/xlink" content-type="dwc:institutional_code" xlink:title="United States National Museum of Natural History" xlink:href="http://grbio.org/institution/smithsonian-institution-national-museum-natural-history-0" xlink:type="simple">USNM</named-content></bold>), point mounted, with abdominal ventrites glued to point and genitalia in Euparal on microslide pinned beneath specimen. Original label: “USA: SC, York Co. Kings Mountain S.P. <named-content xmlns:xlink="http://www.w3.org/1999/xlink" content-type="dwc:verbatimCoordinates" xlink:type="simple"><named-content content-type="geo-json" specific-use="{&#34;type&#34;:&#34;Point&#34;,&#34;coordinates&#34;:[-81.364900,35.130700]}" id="NCID0ENOCM" xlink:type="simple">35.1307, -81.3649</named-content></named-content>. 26.September.2020. C.W. Harden. Under rock near stream.” “[QR Code] CLEMSON-ENT CUAC000185896” “Harden DNA Voucher CWH-247 Anill. ‘kingsmtnsp1’ M Ext. 30/September/2020 [green-bordered label].” “HOLOTYPE <italic><tp:taxon-name><tp:taxon-name-part taxon-name-part-type="genus" reg="Anillinus">Anillinus</tp:taxon-name-part><tp:taxon-name-part taxon-name-part-type="species" reg="simplex">simplex</tp:taxon-name-part></tp:taxon-name></italic> Harden &amp; Caterino [orange cardstock]”</p><p>GenBank: <ext-link xmlns:xlink="http://www.w3.org/1999/xlink" xlink:href="OR853342" ext-link-type="gen" xlink:type="simple">OR853342</ext-link>, <ext-link xmlns:xlink="http://www.w3.org/1999/xlink" xlink:href="OR839331" ext-link-type="gen" xlink:type="simple">OR839331</ext-link>, <ext-link xmlns:xlink="http://www.w3.org/1999/xlink" xlink:href="OR839570" ext-link-type="gen" xlink:type="simple">OR839570</ext-link>, <ext-link xmlns:xlink="http://www.w3.org/1999/xlink" xlink:href="OR837888" ext-link-type="gen" xlink:type="simple">OR837888</ext-link>, <ext-link xmlns:xlink="http://www.w3.org/1999/xlink" xlink:href="OR838032" ext-link-type="gen" xlink:type="simple">OR838032</ext-link>, <ext-link xmlns:xlink="http://www.w3.org/1999/xlink" xlink:href="OR838222" ext-link-type="gen" xlink:type="simple">OR838222</ext-link>.</p><p><bold><italic>Paratypes</italic></bold> (<italic>n</italic> = 46, <abbrev xmlns:xlink="http://www.w3.org/1999/xlink" xlink:title="Augusto DeGiovanni personal collection, Bologna, Italy" id="ABBRID0EGQCM" xlink:type="simple">ADGc</abbrev>, <named-content xmlns:xlink="http://www.w3.org/1999/xlink" content-type="dwc:institutional_code" xlink:title="Carnegie Museum of Natural History" xlink:href="http://grbio.org/institution/carnegie-museum-natural-history" xlink:type="simple">CMNH</named-content>, <named-content xmlns:xlink="http://www.w3.org/1999/xlink" content-type="dwc:institutional_code" xlink:title="Canadian National Collection of Insects" xlink:href="http://grbio.org/institution/canadian-national-collection-insects-arachnids-and-nematodes" xlink:type="simple">CNC</named-content>, <named-content xmlns:xlink="http://www.w3.org/1999/xlink" content-type="dwc:institutional_code" xlink:title="Clemson University Arthropod Collection" xlink:href="http://grbio.org/institution/clemson-university-arthropod-collection" xlink:type="simple">CUAC</named-content>, <named-content xmlns:xlink="http://www.w3.org/1999/xlink" content-type="dwc:institutional_code" xlink:title="Florida State Collection of Arthropods" xlink:href="http://grbio.org/institution/florida-state-collection-arthropods-museum-entomology" xlink:type="simple">FSCA</named-content>, <named-content xmlns:xlink="http://www.w3.org/1999/xlink" content-type="dwc:institutional_code" xlink:title="Louisiana State Arthropod Museum" xlink:href="http://grbio.org/institution/louisiana-state-arthropod-museum" xlink:type="simple">LSAM</named-content>, <named-content xmlns:xlink="http://www.w3.org/1999/xlink" content-type="dwc:institutional_code" xlink:title="North Carolina State University" xlink:href="http://grbio.org/institution/north-carolina-state-university-insect-museum" xlink:type="simple">NCSU</named-content>, <named-content xmlns:xlink="http://www.w3.org/1999/xlink" content-type="dwc:institutional_code" xlink:title="The Natural History Museum, London" xlink:href="http://grbio.org/institution/natural-history-museum-london" xlink:type="simple">NHMUK</named-content>, <named-content xmlns:xlink="http://www.w3.org/1999/xlink" content-type="dwc:institutional_code" xlink:title="Oregon State Arthropod Collection" xlink:href="http://grbio.org/institution/oregon-state-arthropod-collection" xlink:type="simple">OSAC</named-content>, <named-content xmlns:xlink="http://www.w3.org/1999/xlink" content-type="dwc:institutional_code" xlink:title="United States National Museum of Natural History" xlink:href="http://grbio.org/institution/smithsonian-institution-national-museum-natural-history-0" xlink:type="simple">USNM</named-content>, <named-content xmlns:xlink="http://www.w3.org/1999/xlink" content-type="dwc:institutional_code" xlink:title="Virginia Museum of Natural History" xlink:href="http://grbio.org/institution/virginia-museum-natural-history" xlink:type="simple">VMNH</named-content>). <bold>USA</bold> • <bold>South Carolina</bold> • <bold>York Co.</bold> • Kings Mountain State Park; • 1 ♂; same data as holotype; CUAC000170024, CWH-248; <named-content xmlns:xlink="http://www.w3.org/1999/xlink" content-type="dwc:institutional_code" xlink:title="Clemson University Arthropod Collection" xlink:href="http://grbio.org/institution/clemson-university-arthropod-collection" xlink:type="simple">CUAC</named-content>; • 1 ♀; same data as holotype; CUAC000170025, CWH-249; <named-content xmlns:xlink="http://www.w3.org/1999/xlink" content-type="dwc:institutional_code" xlink:title="Clemson University Arthropod Collection" xlink:href="http://grbio.org/institution/clemson-university-arthropod-collection" xlink:type="simple">CUAC</named-content>; • 8 ♂, 2 ♀; same data as holotype; CUAC000170026 to CUAC000170035; <named-content xmlns:xlink="http://www.w3.org/1999/xlink" content-type="dwc:institutional_code" xlink:title="Canadian National Collection of Insects" xlink:href="http://grbio.org/institution/canadian-national-collection-insects-arachnids-and-nematodes" xlink:type="simple">CNC</named-content>, <named-content xmlns:xlink="http://www.w3.org/1999/xlink" content-type="dwc:institutional_code" xlink:title="Clemson University Arthropod Collection" xlink:href="http://grbio.org/institution/clemson-university-arthropod-collection" xlink:type="simple">CUAC</named-content>; • 3 ♂; same data as holotype; <abbrev xmlns:xlink="http://www.w3.org/1999/xlink" xlink:title="Augusto DeGiovanni personal collection, Bologna, Italy" id="ABBRID0EISCM" xlink:type="simple">ADGc</abbrev>; • 12 ♂, 12 ♀; <named-content xmlns:xlink="http://www.w3.org/1999/xlink" content-type="dwc:verbatimCoordinates" xlink:type="simple"><named-content content-type="geo-json" specific-use="{&#34;type&#34;:&#34;Point&#34;,&#34;coordinates&#34;:[-81.366080,35.131980]}" id="NCID0EPSCM" xlink:type="simple">35.13198, -81.36608</named-content></named-content>; 26 Sep. 2020; C.W. Harden leg.; Berlese, deep litter and topsoil, oak, maple, sourwood, pine; CUAC000170036 to CUAC000170059; <named-content xmlns:xlink="http://www.w3.org/1999/xlink" content-type="dwc:institutional_code" xlink:title="Carnegie Museum of Natural History" xlink:href="http://grbio.org/institution/carnegie-museum-natural-history" xlink:type="simple">CMNH</named-content>, <named-content xmlns:xlink="http://www.w3.org/1999/xlink" content-type="dwc:institutional_code" xlink:title="Canadian National Collection of Insects" xlink:href="http://grbio.org/institution/canadian-national-collection-insects-arachnids-and-nematodes" xlink:type="simple">CNC</named-content>, <named-content xmlns:xlink="http://www.w3.org/1999/xlink" content-type="dwc:institutional_code" xlink:title="Florida State Collection of Arthropods" xlink:href="http://grbio.org/institution/florida-state-collection-arthropods-museum-entomology" xlink:type="simple">FSCA</named-content>, <named-content xmlns:xlink="http://www.w3.org/1999/xlink" content-type="dwc:institutional_code" xlink:title="Louisiana State Arthropod Museum" xlink:href="http://grbio.org/institution/louisiana-state-arthropod-museum" xlink:type="simple">LSAM</named-content>, <named-content xmlns:xlink="http://www.w3.org/1999/xlink" content-type="dwc:institutional_code" xlink:title="Oregon State Arthropod Collection" xlink:href="http://grbio.org/institution/oregon-state-arthropod-collection" xlink:type="simple">OSAC</named-content>, <named-content xmlns:xlink="http://www.w3.org/1999/xlink" content-type="dwc:institutional_code" xlink:title="United States National Museum of Natural History" xlink:href="http://grbio.org/institution/smithsonian-institution-national-museum-natural-history-0" xlink:type="simple">USNM</named-content>, <named-content xmlns:xlink="http://www.w3.org/1999/xlink" content-type="dwc:institutional_code" xlink:title="Virginia Museum of Natural History" xlink:href="http://grbio.org/institution/virginia-museum-natural-history" xlink:type="simple">VMNH</named-content>; • 1 ♀; <named-content xmlns:xlink="http://www.w3.org/1999/xlink" content-type="dwc:verbatimCoordinates" xlink:type="simple"><named-content content-type="geo-json" specific-use="{&#34;type&#34;:&#34;Point&#34;,&#34;coordinates&#34;:[-81.364390,35.130620]}" id="NCID0ETTCM" xlink:type="simple">35.13062, -81.36439</named-content></named-content>; 26 Sep. 2020; C.W. Harden leg.; Berlese, litter near stream, mesic hardwoods; CUAC00017060; <named-content xmlns:xlink="http://www.w3.org/1999/xlink" content-type="dwc:institutional_code" xlink:title="Virginia Museum of Natural History" xlink:href="http://grbio.org/institution/virginia-museum-natural-history" xlink:type="simple">VMNH</named-content>; • 2 ♂, 1 ♀; <named-content xmlns:xlink="http://www.w3.org/1999/xlink" content-type="dwc:verbatimCoordinates" xlink:type="simple"><named-content content-type="geo-json" specific-use="{&#34;type&#34;:&#34;Point&#34;,&#34;coordinates&#34;:[-81.362050,35.130180]}" id="NCID0E6TCM" xlink:type="simple">35.13018, -81.36205</named-content></named-content>; 23 Dec. 2021; C.W. Harden leg.; under embedded rock; CUAC000167147 to CUAC000167149; <named-content xmlns:xlink="http://www.w3.org/1999/xlink" content-type="dwc:institutional_code" xlink:title="North Carolina State University" xlink:href="http://grbio.org/institution/north-carolina-state-university-insect-museum" xlink:type="simple">NCSU</named-content>; • 1 ♂, 2 ♀; <named-content xmlns:xlink="http://www.w3.org/1999/xlink" content-type="dwc:verbatimCoordinates" xlink:type="simple"><named-content content-type="geo-json" specific-use="{&#34;type&#34;:&#34;Point&#34;,&#34;coordinates&#34;:[-81.363700,35.130100]}" id="NCID0ELUCM" xlink:type="simple">35.1301, -81.3637</named-content></named-content>; 23 Dec. 2021; C.W. Harden leg.; Berlese, soil near seepage; CUAC000170061 to CUAC000170063; <named-content xmlns:xlink="http://www.w3.org/1999/xlink" content-type="dwc:institutional_code" xlink:title="The Natural History Museum, London" xlink:href="http://grbio.org/institution/natural-history-museum-london" xlink:type="simple">NHMUK</named-content>.</p><p>GenBank accession numbers for paratypes: <ext-link xmlns:xlink="http://www.w3.org/1999/xlink" xlink:href="OR839571" ext-link-type="gen" xlink:type="simple">OR839571</ext-link>, <ext-link xmlns:xlink="http://www.w3.org/1999/xlink" xlink:href="OR853339" ext-link-type="gen" xlink:type="simple">OR853339</ext-link>, <ext-link xmlns:xlink="http://www.w3.org/1999/xlink" xlink:href="OR839328" ext-link-type="gen" xlink:type="simple">OR839328</ext-link>, <ext-link xmlns:xlink="http://www.w3.org/1999/xlink" xlink:href="OR839572" ext-link-type="gen" xlink:type="simple">OR839572</ext-link>, <ext-link xmlns:xlink="http://www.w3.org/1999/xlink" xlink:href="OR837889" ext-link-type="gen" xlink:type="simple">OR837889</ext-link>, <ext-link xmlns:xlink="http://www.w3.org/1999/xlink" xlink:href="OR838033" ext-link-type="gen" xlink:type="simple">OR838033</ext-link>, <ext-link xmlns:xlink="http://www.w3.org/1999/xlink" xlink:href="OR838223" ext-link-type="gen" xlink:type="simple">OR838223</ext-link>.</p></tp:treatment-sec><tp:treatment-sec sec-type="material" id="SECID0EZVCM"><title>Other material</title><p><bold>(<italic>n</italic> = 30, <named-content xmlns:xlink="http://www.w3.org/1999/xlink" content-type="dwc:institutional_code" xlink:title="Clemson University Arthropod Collection" xlink:href="http://grbio.org/institution/clemson-university-arthropod-collection" xlink:type="simple">CUAC</named-content>, <abbrev xmlns:xlink="http://www.w3.org/1999/xlink" xlink:title="Curt Harden personal collection, Central, SC, USA" id="ABBRID0EHWCM" xlink:type="simple">CWHc</abbrev>, <named-content xmlns:xlink="http://www.w3.org/1999/xlink" content-type="dwc:institutional_code" xlink:title="North Carolina State University" xlink:href="http://grbio.org/institution/north-carolina-state-university-insect-museum" xlink:type="simple">NCSU</named-content>). USA</bold> • <bold>North Carolina</bold> • 3 ♂, 5 ♀; <bold>Gaston Co.</bold>; Crowders Mountain State Park, near Linwood parking; <named-content xmlns:xlink="http://www.w3.org/1999/xlink" content-type="dwc:verbatimCoordinates" xlink:type="simple"><named-content content-type="geo-json" specific-use="{&#34;type&#34;:&#34;Point&#34;,&#34;coordinates&#34;:[-81.271700,35.241700]}" id="NCID0EXWCM" xlink:type="simple">35.2417, -81.2717</named-content></named-content>; 29 Apr. 2023; C.W. Harden leg.; Berlese, sifted duff/litter; <named-content xmlns:xlink="http://www.w3.org/1999/xlink" content-type="dwc:institutional_code" xlink:title="North Carolina State University" xlink:href="http://grbio.org/institution/north-carolina-state-university-insect-museum" xlink:type="simple">NCSU</named-content>; • 2 ♂; same data as previous; under embedded rock; CUAC000182312 and CUAC000182313, CWH-510 and CWH-511; <named-content xmlns:xlink="http://www.w3.org/1999/xlink" content-type="dwc:institutional_code" xlink:title="Clemson University Arthropod Collection" xlink:href="http://grbio.org/institution/clemson-university-arthropod-collection" xlink:type="simple">CUAC</named-content>; • 1 ♂; <bold>Gaston Co.</bold>; Crowders Mountain State Park; Ridgeline Trail at Road 1104; <named-content xmlns:xlink="http://www.w3.org/1999/xlink" content-type="dwc:verbatimCoordinates" xlink:type="simple"><named-content content-type="geo-json" specific-use="{&#34;type&#34;:&#34;Point&#34;,&#34;coordinates&#34;:[-81.315200,35.197700]}" id="NCID0EJXCM" xlink:type="simple">35.1977, -81.3152</named-content></named-content>; 29 Apr. 2023; C.W. Harden leg.; under embedded rock; CUAC000182314, CWH-512; <named-content xmlns:xlink="http://www.w3.org/1999/xlink" content-type="dwc:institutional_code" xlink:title="Clemson University Arthropod Collection" xlink:href="http://grbio.org/institution/clemson-university-arthropod-collection" xlink:type="simple">CUAC</named-content>; • 3 ♂; <bold>Gaston Co.</bold>; Crowders Mountain State Park; Ridgeline Trail at Road 1104; <named-content xmlns:xlink="http://www.w3.org/1999/xlink" content-type="dwc:verbatimCoordinates" xlink:type="simple"><named-content content-type="geo-json" specific-use="{&#34;type&#34;:&#34;Point&#34;,&#34;coordinates&#34;:[-81.315200,35.197700]}" id="NCID0EXXCM" xlink:type="simple">35.1977, -81.3152</named-content></named-content>; 29 Apr. 2023; C.W. Harden leg.; under embedded rock; <abbrev xmlns:xlink="http://www.w3.org/1999/xlink" xlink:title="Curt Harden personal collection, Central, SC, USA" id="ABBRID0E3XCM" xlink:type="simple">CWHc</abbrev>; • 1 ♀; <bold>Gaston Co.</bold>; Crowders Mountain State Park, near Pinnacle, open piney ridge; <named-content xmlns:xlink="http://www.w3.org/1999/xlink" content-type="dwc:verbatimCoordinates" xlink:type="simple"><named-content content-type="geo-json" specific-use="{&#34;type&#34;:&#34;Point&#34;,&#34;coordinates&#34;:[-81.314800,35.201100]}" id="NCID0EFYCM" xlink:type="simple">35.2011, -81.3148</named-content></named-content>; 29 Apr. 2023; C.W. Harden leg.; under rock; <abbrev xmlns:xlink="http://www.w3.org/1999/xlink" xlink:title="Curt Harden personal collection, Central, SC, USA" id="ABBRID0EKYCM" xlink:type="simple">CWHc</abbrev>; • 1 ♂; <bold>Gaston Co.</bold>; Crowders Mountain State Park, near Pinnacle, recently washed gully; <named-content xmlns:xlink="http://www.w3.org/1999/xlink" content-type="dwc:verbatimCoordinates" xlink:type="simple"><named-content content-type="geo-json" specific-use="{&#34;type&#34;:&#34;Point&#34;,&#34;coordinates&#34;:[-81.315200,35.199300]}" id="NCID0ETYCM" xlink:type="simple">35.1993, -81.3152</named-content></named-content>; 29 Apr. 2023; C.W. Harden leg.; under rock; <abbrev xmlns:xlink="http://www.w3.org/1999/xlink" xlink:title="Curt Harden personal collection, Central, SC, USA" id="ABBRID0EYYCM" xlink:type="simple">CWHc</abbrev>; • 3 ♂; <bold>Gaston Co.</bold>; Crowders Mountain State Park, near Pinnacle, recently washed gully; <named-content xmlns:xlink="http://www.w3.org/1999/xlink" content-type="dwc:verbatimCoordinates" xlink:type="simple"><named-content content-type="geo-json" specific-use="{&#34;type&#34;:&#34;Point&#34;,&#34;coordinates&#34;:[-81.314400,35.203100]}" id="NCID0EBZCM" xlink:type="simple">35.2031, -81.3144</named-content></named-content>; 29 Apr. 2023; C.W. Harden leg.; under rock; <abbrev xmlns:xlink="http://www.w3.org/1999/xlink" xlink:title="Curt Harden personal collection, Central, SC, USA" id="ABBRID0EGZCM" xlink:type="simple">CWHc</abbrev>; • <bold>South Carolina</bold> • <bold>York Co.</bold> • 7 ♂, 3 ♀; Kings Mountain State Park; <named-content xmlns:xlink="http://www.w3.org/1999/xlink" content-type="dwc:verbatimCoordinates" xlink:type="simple"><named-content content-type="geo-json" specific-use="{&#34;type&#34;:&#34;Point&#34;,&#34;coordinates&#34;:[-81.366080,35.131980]}" id="NCID0ERZCM" xlink:type="simple">35.13198, -81.36608</named-content></named-content>; 26 Sep. 2020; C.W. Harden leg.; Berlese, deep litter and topsoil, oak, maple, sourwood, pine; <abbrev xmlns:xlink="http://www.w3.org/1999/xlink" xlink:title="Curt Harden personal collection, Central, SC, USA" id="ABBRID0EWZCM" xlink:type="simple">CWHc</abbrev>; • 1 ♀; Bethany; <named-content xmlns:xlink="http://www.w3.org/1999/xlink" content-type="dwc:verbatimCoordinates" xlink:type="simple"><named-content content-type="geo-json" specific-use="{&#34;type&#34;:&#34;Point&#34;,&#34;coordinates&#34;:[-81.305000,35.116000]}" id="NCID0E4ZCM" xlink:type="simple">35.116, -81.305</named-content></named-content>; 9 Feb. 1998; J.C. Ciegler leg.; in leaf litter; <named-content xmlns:xlink="http://www.w3.org/1999/xlink" content-type="dwc:institutional_code" xlink:title="Clemson University Arthropod Collection" xlink:href="http://grbio.org/institution/clemson-university-arthropod-collection" xlink:type="simple">CUAC</named-content>.</p></tp:treatment-sec><tp:treatment-sec sec-type="diagnosis" id="SECID0EG1CM"><title>Diagnosis.</title><p>Males of <italic><tp:taxon-name><tp:taxon-name-part taxon-name-part-type="genus" reg="Anillinus">A.</tp:taxon-name-part><tp:taxon-name-part taxon-name-part-type="species" reg="simplex">simplex</tp:taxon-name-part></tp:taxon-name></italic> are the only members of the <italic><tp:taxon-name><tp:taxon-name-part taxon-name-part-type="genus" reg="Anillinus"/><tp:taxon-name-part taxon-name-part-type="species" reg="valentinei">valentinei</tp:taxon-name-part></tp:taxon-name></italic> group known to lack ventral adhesive setae on protarsomere 2, but this character is difficult to confirm without strong magnification. From most anillines occurring in South Carolina, members of <italic><tp:taxon-name><tp:taxon-name-part taxon-name-part-type="genus" reg="Anillinus">A.</tp:taxon-name-part><tp:taxon-name-part taxon-name-part-type="species" reg="simplex">simplex</tp:taxon-name-part></tp:taxon-name></italic> can be recognized by their small size (<abbrev xmlns:xlink="http://www.w3.org/1999/xlink" xlink:title="Apparent body length, measured from anterior edge of clypeus to apex of elytra" id="ABBRID0EM2CM" xlink:type="simple">ABL</abbrev> &lt; 1.65 mm) and effaced microsculpture on the sides of the vertex. The median lobe of <italic><tp:taxon-name><tp:taxon-name-part taxon-name-part-type="genus" reg="Anillinus">A.</tp:taxon-name-part><tp:taxon-name-part taxon-name-part-type="species" reg="simplex">simplex</tp:taxon-name-part></tp:taxon-name></italic> is distinctive, with a short, thick well-sclerotized curved flagellum in the internal sac and the absence of other well-sclerotized structures (Fig. <xref ref-type="fig" rid="F30">30I</xref>). Some individuals of <italic><tp:taxon-name><tp:taxon-name-part taxon-name-part-type="genus" reg="Anillinus">A.</tp:taxon-name-part><tp:taxon-name-part taxon-name-part-type="species" reg="murrayae">murrayae</tp:taxon-name-part></tp:taxon-name></italic> from southern Pickens Co. overlap in size with members of <italic><tp:taxon-name><tp:taxon-name-part taxon-name-part-type="genus" reg="Anillinus">A.</tp:taxon-name-part><tp:taxon-name-part taxon-name-part-type="species" reg="simplex">simplex</tp:taxon-name-part></tp:taxon-name></italic> but are easily distinguished by the different male and female genitalia (Figs <xref ref-type="fig" rid="F21">21D</xref>, <xref ref-type="fig" rid="F30">30J–N</xref>).</p></tp:treatment-sec><tp:treatment-sec sec-type="description" id="SECID0E43CM"><title>Description.</title><p><bold><italic>Habitus</italic></bold> Body small (<abbrev xmlns:xlink="http://www.w3.org/1999/xlink" xlink:title="Apparent body length, measured from anterior edge of clypeus to apex of elytra" id="ABBRID0EI4CM" xlink:type="simple">ABL</abbrev> = 1.45–1.64 mm), moderately convex, slightly ovoid, robust (<abbrev xmlns:xlink="http://www.w3.org/1999/xlink" xlink:title="Maximum elytral width" id="ABBRID0EM4CM" xlink:type="simple">EW</abbrev>/<abbrev xmlns:xlink="http://www.w3.org/1999/xlink" xlink:title="Apparent body length, measured from anterior edge of clypeus to apex of elytra" id="ABBRID0EQ4CM" xlink:type="simple">ABL</abbrev> = 0.35–0.38) (Fig. <xref ref-type="fig" rid="F33">33A</xref>). <bold><italic>Integument</italic></bold> Dorsal microsculpture of forebody variable. In specimens from the type locality, microsculpture is effaced from most of the pronotum, present only along extreme outer margins, and weakly impressed there, and absent from large portions on both sides of the vertex posteriorly. In specimens from Crowders Mountain, the pronotum is entirely covered in strong, easily visible isodiametric microsculpture, and the smooth patches on the vertex are smaller. <bold><italic>Head</italic></bold><abbrev xmlns:xlink="http://www.w3.org/1999/xlink" xlink:title="Maximum head width" id="ABBRID0E54CM" xlink:type="simple">HW</abbrev>/<abbrev xmlns:xlink="http://www.w3.org/1999/xlink" xlink:title="Maximum pronotal width" id="ABBRID0EC5CM" xlink:type="simple">PW</abbrev> = 0.71–0.77. Three pairs of supraorbital setae present, outer posterior pair shorter than other two. Frontoclypeal horn well-developed (Fig. <xref ref-type="fig" rid="F33">33C</xref>). <bold><italic>Pronotum</italic></bold> Relatively short (<abbrev xmlns:xlink="http://www.w3.org/1999/xlink" xlink:title="Pronotal length, measured along midline" id="ABBRID0EN5CM" xlink:type="simple">PL</abbrev>/<abbrev xmlns:xlink="http://www.w3.org/1999/xlink" xlink:title="Apparent body length, measured from anterior edge of clypeus to apex of elytra" id="ABBRID0ER5CM" xlink:type="simple">ABL</abbrev> = 0.22–0.24) and broad (<abbrev xmlns:xlink="http://www.w3.org/1999/xlink" xlink:title="Maximum pronotal width" id="ABBRID0EV5CM" xlink:type="simple">PW</abbrev>/<abbrev xmlns:xlink="http://www.w3.org/1999/xlink" xlink:title="Maximum elytral width" id="ABBRID0EZ5CM" xlink:type="simple">EW</abbrev> = 0.80–0.85), sides evenly convergent or slightly sinuate before slightly narrowed posterior angles (<abbrev xmlns:xlink="http://www.w3.org/1999/xlink" xlink:title="Pronotal basal width, measured at posterior angles and not including external denticles" id="ABBRID0E45CM" xlink:type="simple">PbW</abbrev>/<abbrev xmlns:xlink="http://www.w3.org/1999/xlink" xlink:title="Maximum pronotal width" id="ABBRID0EB6CM" xlink:type="simple">PW</abbrev> = 0.73–0.78). <bold><italic>Elytra</italic></bold> Slightly ovoid, widest approximately middle, length variable (<abbrev xmlns:xlink="http://www.w3.org/1999/xlink" xlink:title="Elytral length, measured from posterior edge of scutellum to apex of elytra" id="ABBRID0EI6CM" xlink:type="simple">EL</abbrev>/<abbrev xmlns:xlink="http://www.w3.org/1999/xlink" xlink:title="Apparent body length, measured from anterior edge of clypeus to apex of elytra" id="ABBRID0EM6CM" xlink:type="simple">ABL</abbrev> = 0.51–0.57). Umbilicate punctures relatively large and conspicuous. Striae weakly impressed, difficult to trace. <bold><italic>Legs</italic></bold> Profemora of males unmodified; protarsomere 1 of males expanded and with inner margin spinose, protarsomere 2 unmodified and apparently lacking ventral adhesive setae in most specimens (a single adhesive seta observed in one male). Mesofemora of males unmodified. Metafemora of males with patch of coarse papillate microsculpture medially on posterior face. <bold><italic>Abdominal ventrites</italic></bold> Unmodified in either sex (Fig. <xref ref-type="fig" rid="F33">33B</xref>). <bold><italic>Male genitalia</italic></bold> Ring sclerite (Fig. <xref ref-type="fig" rid="F24">24E</xref>) moderately small (<abbrev xmlns:xlink="http://www.w3.org/1999/xlink" xlink:title="Ring sclerite length" id="ABBRID0EBADM" xlink:type="simple">RL</abbrev>/<abbrev xmlns:xlink="http://www.w3.org/1999/xlink" xlink:title="Apparent body length, measured from anterior edge of clypeus to apex of elytra" id="ABBRID0EFADM" xlink:type="simple">ABL</abbrev> = 0.28) and asymmetrical, strongly narrowed anteriorly. Median lobe (Fig. <xref ref-type="fig" rid="F30">30I</xref>) evenly curved, slightly twisted dorsally from level of basal lobes, gradually expanded in width from base to apex. Ventral margin slightly expanded, asetose. Apex small and evenly rounded. Left side of base with semicircular excavation visible in left posterolateral aspect, with carina extending distally from the excavation to approximately middle. Internal sac with well-sclerotized flagellum short and stout, evenly curved, with one short basal extension. Ventral surface of internal sac with field of weakly sclerotized teeth. Sides of internal sac near ostium appearing grooved with curved parallel lines. Ostial plate on left side, small and weakly sclerotized. Right paramere narrow, with four long apical setae (Fig. <xref ref-type="fig" rid="F30">30H</xref>). Left paramere conchoidal, with four ventral subapical pores, the apical two bearing short setae (Fig. <xref ref-type="fig" rid="F30">30G</xref>). <bold><italic>Female genitalia</italic></bold> Spermatheca long, gradually and slightly enlarged distally, stem slightly sinuate before basal curve, which is rotated perpendicular from rest of stem (Fig. <xref ref-type="fig" rid="F21">21E</xref>). Spermathecal duct short and not coiled.</p><fig id="F33" position="float" orientation="portrait"><object-id xmlns:xlink="http://www.w3.org/1999/xlink" content-type="doi" xlink:type="simple">10.3897/zookeys.1209.125897.figure33</object-id><object-id xmlns:xlink="http://www.w3.org/1999/xlink" content-type="zenodo_dep_id" xlink:type="simple">13291754</object-id><object-id xmlns:xlink="http://www.w3.org/1999/xlink" content-type="arpha" xlink:type="simple">C1B92850-E3E5-5732-BF90-7324547FA2C3</object-id><label>Figure 33.</label><caption><p><italic><tp:taxon-name><tp:taxon-name-part taxon-name-part-type="genus" reg="Anillinus">Anillinus</tp:taxon-name-part><tp:taxon-name-part taxon-name-part-type="species" reg="simplex">simplex</tp:taxon-name-part></tp:taxon-name></italic> sp. nov. <bold>A</bold> dorsal habitus, abdomen removed for DNA extraction <bold>B</bold> last abdominal ventrite, ventral aspect <bold>C</bold> head, left lateral aspect (black arrow = frontoclypeal horn). Scale bars: 1 mm (<bold>A</bold>); 0.1 mm (<bold>B</bold>).</p></caption><graphic xmlns:xlink="http://www.w3.org/1999/xlink" xlink:href="zookeys-1209-069_article-125897__-g033.jpg" position="float" orientation="portrait" xlink:type="simple" id="oo_1110372.jpg"><uri content-type="original_file" xlink:type="simple">https://binary.pensoft.net/fig/1110372</uri></graphic></fig></tp:treatment-sec><tp:treatment-sec sec-type="distribution" id="SECID0E5BDM"><title>Distribution.</title><p>Known only from Kings Mountain, a short linear <tp:taxon-name><tp:taxon-name-part taxon-name-part-type="genus" reg="Serranillus"/><tp:taxon-name-part taxon-name-part-type="species" reg="monadnock">monadnock</tp:taxon-name-part></tp:taxon-name> spanning from York County, South Carolina to Gaston County, North Carolina (Fig. <xref ref-type="fig" rid="F29">29</xref>).</p></tp:treatment-sec><tp:treatment-sec sec-type="Sympatry" id="SECID0ERCDM"><title>Sympatry.</title><p>This species has been collected with <italic><tp:taxon-name><tp:taxon-name-part taxon-name-part-type="genus" reg="Anillinus">A.</tp:taxon-name-part><tp:taxon-name-part taxon-name-part-type="species" reg="montrex">montrex</tp:taxon-name-part></tp:taxon-name></italic> and <italic><tp:taxon-name><tp:taxon-name-part taxon-name-part-type="genus" reg="Anillinus">A.</tp:taxon-name-part><tp:taxon-name-part taxon-name-part-type="species" reg="cornelli">cornelli</tp:taxon-name-part></tp:taxon-name></italic> underneath embedded rocks. <italic><tp:taxon-name><tp:taxon-name-part taxon-name-part-type="genus" reg="Serranillus">Serranillus</tp:taxon-name-part><tp:taxon-name-part taxon-name-part-type="species" reg="monadnock">monadnock</tp:taxon-name-part></tp:taxon-name></italic> sp. nov. also occurs at Kings Mountain State Park.</p></tp:treatment-sec><tp:treatment-sec sec-type="natural history" id="SECID0EYDDM"><title>Natural history.</title><p>Specimens have been collected in February, April, September, and December, from underneath embedded rocks on sandy clay rich soil near an ephemeral stream and through Berlese extraction of sifted litter and soil.</p></tp:treatment-sec><tp:treatment-sec sec-type="Species status justification" id="SECID0E4DDM"><title>Species status justification.</title><p>The male and female genitalic characters are unique within the genus, and the DNA sequence data indicate <italic><tp:taxon-name><tp:taxon-name-part taxon-name-part-type="genus" reg="Anillinus">A.</tp:taxon-name-part><tp:taxon-name-part taxon-name-part-type="species" reg="simplex">simplex</tp:taxon-name-part></tp:taxon-name></italic> is most closely related to <italic><tp:taxon-name><tp:taxon-name-part taxon-name-part-type="genus" reg="Anillinus">A.</tp:taxon-name-part><tp:taxon-name-part taxon-name-part-type="species" reg="cornelli">cornelli</tp:taxon-name-part></tp:taxon-name></italic>, <italic><tp:taxon-name><tp:taxon-name-part taxon-name-part-type="genus" reg="Anillinus">A.</tp:taxon-name-part><tp:taxon-name-part taxon-name-part-type="species" reg="castaneus">castaneus</tp:taxon-name-part></tp:taxon-name></italic>, and “South Carolina, Chestnut Ridge”, all of which differ markedly in male genitalic characters, especially by possessing several sclerotized spines in the internal sac.</p></tp:treatment-sec><tp:treatment-sec sec-type="Derivation of species name" id="SECID0EEFDM"><title>Derivation of species name.</title><p>A noun in apposition, from the Latin, meaning “simple”, in reference to the structure of the median lobe of the aedeagus, which lacks the complex sclerotized structures in the internal sac that are present in the other South Carolina species in the <italic><tp:taxon-name><tp:taxon-name-part taxon-name-part-type="genus" reg="Anillinus"/><tp:taxon-name-part taxon-name-part-type="species" reg="valentinei">valentinei</tp:taxon-name-part></tp:taxon-name></italic> group, and the lack of modifications to male protarsomere 2.</p></tp:treatment-sec><tp:treatment-sec><!--Section generated to contain objects referenced in tp:taxon-treatment.--><fig id="F21" position="float" orientation="portrait"><object-id xmlns:xlink="http://www.w3.org/1999/xlink" content-type="doi" xlink:type="simple">10.3897/zookeys.1209.125897.figure21</object-id><object-id xmlns:xlink="http://www.w3.org/1999/xlink" content-type="zenodo_dep_id" xlink:type="simple">13291726</object-id><object-id xmlns:xlink="http://www.w3.org/1999/xlink" content-type="arpha" xlink:type="simple">53122AF1-B006-50D6-9F48-37E6090802F9</object-id><label>Figure 21.</label><caption><p>Spermathecae of <tp:taxon-name><tp:taxon-name-part taxon-name-part-type="tribe">Anillini</tp:taxon-name-part></tp:taxon-name> species <bold>A, B</bold><italic><tp:taxon-name><tp:taxon-name-part taxon-name-part-type="genus" reg="Anillinus">Anillinus</tp:taxon-name-part><tp:taxon-name-part taxon-name-part-type="species" reg="chandleri">chandleri</tp:taxon-name-part></tp:taxon-name></italic><bold>C</bold><italic><tp:taxon-name><tp:taxon-name-part taxon-name-part-type="genus" reg="Anillinus">Anillinus</tp:taxon-name-part><tp:taxon-name-part taxon-name-part-type="species" reg="castaneus">castaneus</tp:taxon-name-part></tp:taxon-name></italic><bold>D</bold><italic><tp:taxon-name><tp:taxon-name-part taxon-name-part-type="genus" reg="Anillinus">Anillinus</tp:taxon-name-part><tp:taxon-name-part taxon-name-part-type="species" reg="murrayae">murrayae</tp:taxon-name-part></tp:taxon-name></italic><bold>E</bold><italic><tp:taxon-name><tp:taxon-name-part taxon-name-part-type="genus" reg="Anillinus">Anillinus</tp:taxon-name-part><tp:taxon-name-part taxon-name-part-type="species" reg="simplex">simplex</tp:taxon-name-part></tp:taxon-name></italic><bold>F</bold><italic><tp:taxon-name><tp:taxon-name-part taxon-name-part-type="genus" reg="Anillinus">Anillinus</tp:taxon-name-part><tp:taxon-name-part taxon-name-part-type="species" reg="dentatus">dentatus</tp:taxon-name-part></tp:taxon-name></italic><bold>G</bold><italic><tp:taxon-name><tp:taxon-name-part taxon-name-part-type="genus" reg="Anillinus">Anillinus</tp:taxon-name-part></tp:taxon-name></italic> sp. “South Carolina, Coon Branch” <bold>H</bold><italic><tp:taxon-name><tp:taxon-name-part taxon-name-part-type="genus" reg="Anillinus">Anillinus</tp:taxon-name-part><tp:taxon-name-part taxon-name-part-type="species" reg="micamicus">micamicus</tp:taxon-name-part></tp:taxon-name></italic><bold>I</bold><italic><tp:taxon-name><tp:taxon-name-part taxon-name-part-type="genus" reg="Anillinus">Anillinus</tp:taxon-name-part><tp:taxon-name-part taxon-name-part-type="species" reg="mica">mica</tp:taxon-name-part></tp:taxon-name></italic><bold>J</bold><italic><tp:taxon-name><tp:taxon-name-part taxon-name-part-type="genus" reg="Anillinus">Anillinus</tp:taxon-name-part><tp:taxon-name-part taxon-name-part-type="species" reg="choestoea">choestoea</tp:taxon-name-part></tp:taxon-name></italic><bold>K</bold><italic><tp:taxon-name><tp:taxon-name-part taxon-name-part-type="genus" reg="Anillinus">Anillinus</tp:taxon-name-part><tp:taxon-name-part taxon-name-part-type="species" reg="seneca">seneca</tp:taxon-name-part></tp:taxon-name></italic><bold>L</bold><italic><tp:taxon-name><tp:taxon-name-part taxon-name-part-type="genus" reg="Anillinus">Anillinus</tp:taxon-name-part><tp:taxon-name-part taxon-name-part-type="species" reg="montrex">montrex</tp:taxon-name-part></tp:taxon-name></italic><bold>M</bold><italic><tp:taxon-name><tp:taxon-name-part taxon-name-part-type="genus" reg="Anillinus">Anillinus</tp:taxon-name-part><tp:taxon-name-part taxon-name-part-type="species" reg="arenicollis">arenicollis</tp:taxon-name-part></tp:taxon-name></italic><bold>N</bold><italic><tp:taxon-name><tp:taxon-name-part taxon-name-part-type="genus" reg="Anillinus">Anillinus</tp:taxon-name-part><tp:taxon-name-part taxon-name-part-type="species" reg="jancae">jancae</tp:taxon-name-part></tp:taxon-name></italic><bold>O</bold><tp:taxon-name><tp:taxon-name-part taxon-name-part-type="genus" reg="Anillinus">Anillinus</tp:taxon-name-part><tp:taxon-name-part taxon-name-part-type="uncertainty-rank">cf.</tp:taxon-name-part><tp:taxon-name-part taxon-name-part-type="species" reg="nantahala">nantahala</tp:taxon-name-part></tp:taxon-name><bold>P</bold><italic><tp:taxon-name><tp:taxon-name-part taxon-name-part-type="genus" reg="Anillinus">Anillinus</tp:taxon-name-part><tp:taxon-name-part taxon-name-part-type="species" reg="cherokee">cherokee</tp:taxon-name-part></tp:taxon-name></italic><bold>Q</bold><italic><tp:taxon-name><tp:taxon-name-part taxon-name-part-type="genus" reg="Anillinus">Anillinus</tp:taxon-name-part><tp:taxon-name-part taxon-name-part-type="species" reg="loweae">loweae</tp:taxon-name-part></tp:taxon-name></italic><bold>R</bold><italic><tp:taxon-name><tp:taxon-name-part taxon-name-part-type="genus" reg="Anillinus">Anillinus</tp:taxon-name-part><tp:taxon-name-part taxon-name-part-type="species" reg="merritti">merritti</tp:taxon-name-part></tp:taxon-name></italic><bold>S</bold><italic><tp:taxon-name><tp:taxon-name-part taxon-name-part-type="genus" reg="Serranillus">Serranillus</tp:taxon-name-part><tp:taxon-name-part taxon-name-part-type="species" reg="dunavani">dunavani</tp:taxon-name-part></tp:taxon-name></italic><bold>T</bold><italic><tp:taxon-name><tp:taxon-name-part taxon-name-part-type="genus" reg="Serranillus">Serranillus</tp:taxon-name-part><tp:taxon-name-part taxon-name-part-type="species" reg="jeanneli">jeanneli</tp:taxon-name-part></tp:taxon-name></italic>. Scale bar: 0.1 mm.</p></caption><graphic xmlns:xlink="http://www.w3.org/1999/xlink" xlink:href="zookeys-1209-069_article-125897__-g021.jpg" position="float" orientation="portrait" xlink:type="simple" id="oo_1110360.jpg"><uri content-type="original_file" xlink:type="simple">https://binary.pensoft.net/fig/1110360</uri></graphic></fig><fig id="F24" position="float" orientation="portrait"><object-id xmlns:xlink="http://www.w3.org/1999/xlink" content-type="doi" xlink:type="simple">10.3897/zookeys.1209.125897.figure24</object-id><object-id xmlns:xlink="http://www.w3.org/1999/xlink" content-type="zenodo_dep_id" xlink:type="simple">13291732</object-id><object-id xmlns:xlink="http://www.w3.org/1999/xlink" content-type="arpha" xlink:type="simple">19EABD55-6E7F-57E2-B16F-031A8779DD90</object-id><label>Figure 24.</label><caption><p>Male ring sclerite, ventral aspect. <bold>A</bold><italic><tp:taxon-name><tp:taxon-name-part taxon-name-part-type="genus" reg="Anillinus">Anillinus</tp:taxon-name-part><tp:taxon-name-part taxon-name-part-type="species" reg="chandleri">chandleri</tp:taxon-name-part></tp:taxon-name></italic><bold>B</bold><italic><tp:taxon-name><tp:taxon-name-part taxon-name-part-type="genus" reg="Anillinus">Anillinus</tp:taxon-name-part><tp:taxon-name-part taxon-name-part-type="species" reg="castaneus">castaneus</tp:taxon-name-part></tp:taxon-name></italic><bold>C</bold><italic><tp:taxon-name><tp:taxon-name-part taxon-name-part-type="genus" reg="Anillinus">Anillinus</tp:taxon-name-part></tp:taxon-name></italic> sp. “South Carolina, Chestnut Ridge” <bold>D</bold><italic><tp:taxon-name><tp:taxon-name-part taxon-name-part-type="genus" reg="Anillinus">Anillinus</tp:taxon-name-part><tp:taxon-name-part taxon-name-part-type="species" reg="murrayae">murrayae</tp:taxon-name-part></tp:taxon-name></italic><bold>E</bold><italic><tp:taxon-name><tp:taxon-name-part taxon-name-part-type="genus" reg="Anillinus">Anillinus</tp:taxon-name-part><tp:taxon-name-part taxon-name-part-type="species" reg="simplex">simplex</tp:taxon-name-part></tp:taxon-name></italic><bold>F</bold><italic><tp:taxon-name><tp:taxon-name-part taxon-name-part-type="genus" reg="Anillinus">Anillinus</tp:taxon-name-part><tp:taxon-name-part taxon-name-part-type="species" reg="dentatus">dentatus</tp:taxon-name-part></tp:taxon-name></italic><bold>G</bold><italic><tp:taxon-name><tp:taxon-name-part taxon-name-part-type="genus" reg="Anillinus">Anillinus</tp:taxon-name-part><tp:taxon-name-part taxon-name-part-type="species" reg="mica">mica</tp:taxon-name-part></tp:taxon-name></italic><bold>H</bold><italic><tp:taxon-name><tp:taxon-name-part taxon-name-part-type="genus" reg="Anillinus">Anillinus</tp:taxon-name-part><tp:taxon-name-part taxon-name-part-type="species" reg="micamicus">micamicus</tp:taxon-name-part></tp:taxon-name></italic><bold>I</bold><italic><tp:taxon-name><tp:taxon-name-part taxon-name-part-type="genus" reg="Anillinus">Anillinus</tp:taxon-name-part><tp:taxon-name-part taxon-name-part-type="species" reg="choestoea">choestoea</tp:taxon-name-part></tp:taxon-name></italic><bold>J</bold><italic><tp:taxon-name><tp:taxon-name-part taxon-name-part-type="genus" reg="Anillinus">Anillinus</tp:taxon-name-part><tp:taxon-name-part taxon-name-part-type="species" reg="seneca">seneca</tp:taxon-name-part></tp:taxon-name></italic><bold>K</bold><italic><tp:taxon-name><tp:taxon-name-part taxon-name-part-type="genus" reg="Anillinus">Anillinus</tp:taxon-name-part><tp:taxon-name-part taxon-name-part-type="species" reg="arenicollis">arenicollis</tp:taxon-name-part></tp:taxon-name></italic><bold>L</bold><italic><tp:taxon-name><tp:taxon-name-part taxon-name-part-type="genus" reg="Anillinus">Anillinus</tp:taxon-name-part><tp:taxon-name-part taxon-name-part-type="species" reg="montrex">montrex</tp:taxon-name-part></tp:taxon-name></italic><bold>M</bold><italic><tp:taxon-name><tp:taxon-name-part taxon-name-part-type="genus" reg="Anillinus">Anillinus</tp:taxon-name-part><tp:taxon-name-part taxon-name-part-type="species" reg="jancae">jancae</tp:taxon-name-part></tp:taxon-name></italic><bold>N</bold><italic><tp:taxon-name><tp:taxon-name-part taxon-name-part-type="genus" reg="Anillinus">Anillinus</tp:taxon-name-part><tp:taxon-name-part taxon-name-part-type="species" reg="loweae">loweae</tp:taxon-name-part></tp:taxon-name></italic><bold>O</bold><italic><tp:taxon-name><tp:taxon-name-part taxon-name-part-type="genus" reg="Anillinus">Anillinus</tp:taxon-name-part><tp:taxon-name-part taxon-name-part-type="species" reg="cherokee">cherokee</tp:taxon-name-part></tp:taxon-name></italic><bold>P</bold><italic><tp:taxon-name><tp:taxon-name-part taxon-name-part-type="genus" reg="Anillinus">Anillinus</tp:taxon-name-part><tp:taxon-name-part taxon-name-part-type="species" reg="merritti">merritti</tp:taxon-name-part></tp:taxon-name></italic>. Scale bar: 0.5 mm.</p></caption><graphic xmlns:xlink="http://www.w3.org/1999/xlink" xlink:href="zookeys-1209-069_article-125897__-g024.jpg" position="float" orientation="portrait" xlink:type="simple" id="oo_1110363.jpg"><uri content-type="original_file" xlink:type="simple">https://binary.pensoft.net/fig/1110363</uri></graphic></fig><fig id="F29" position="float" orientation="portrait"><object-id xmlns:xlink="http://www.w3.org/1999/xlink" content-type="doi" xlink:type="simple">10.3897/zookeys.1209.125897.figure29</object-id><object-id xmlns:xlink="http://www.w3.org/1999/xlink" content-type="zenodo_dep_id" xlink:type="simple">13291744</object-id><object-id xmlns:xlink="http://www.w3.org/1999/xlink" content-type="arpha" xlink:type="simple">01091A37-4449-5845-B8D6-85B2E6F7FD42</object-id><label>Figure 29.</label><caption><p>Distribution map of <italic><tp:taxon-name><tp:taxon-name-part taxon-name-part-type="genus" reg="Anillinus"/><tp:taxon-name-part taxon-name-part-type="species" reg="valentinei">valentinei</tp:taxon-name-part></tp:taxon-name></italic>-group species in South Carolina and adjacent states. Data are from <xref ref-type="bibr" rid="B39">Harden (2024)</xref>.</p></caption><graphic xmlns:xlink="http://www.w3.org/1999/xlink" xlink:href="zookeys-1209-069_article-125897__-g029.jpg" position="float" orientation="portrait" xlink:type="simple" id="oo_1110368.jpg"><uri content-type="original_file" xlink:type="simple">https://binary.pensoft.net/fig/1110368</uri></graphic></fig><fig id="F30" position="float" orientation="portrait"><object-id xmlns:xlink="http://www.w3.org/1999/xlink" content-type="doi" xlink:type="simple">10.3897/zookeys.1209.125897.figure30</object-id><object-id xmlns:xlink="http://www.w3.org/1999/xlink" content-type="zenodo_dep_id" xlink:type="simple">13291748</object-id><object-id xmlns:xlink="http://www.w3.org/1999/xlink" content-type="arpha" xlink:type="simple">8BDD726E-3A26-545F-82D7-BDCD4F5F6AA9</object-id><label>Figure 30.</label><caption><p>Aedeagi of <italic><tp:taxon-name><tp:taxon-name-part taxon-name-part-type="genus" reg="Anillinus"/><tp:taxon-name-part taxon-name-part-type="species" reg="valentinei">valentinei</tp:taxon-name-part></tp:taxon-name></italic> group <italic><tp:taxon-name><tp:taxon-name-part taxon-name-part-type="genus" reg="Anillinus">Anillinus</tp:taxon-name-part></tp:taxon-name></italic> species <bold>A–C</bold><italic><tp:taxon-name><tp:taxon-name-part taxon-name-part-type="genus" reg="Anillinus">Anillinus</tp:taxon-name-part><tp:taxon-name-part taxon-name-part-type="species" reg="castaneus">castaneus</tp:taxon-name-part></tp:taxon-name></italic> sp. nov. <bold>D–F</bold><italic><tp:taxon-name><tp:taxon-name-part taxon-name-part-type="genus" reg="Anillinus">Anillinus</tp:taxon-name-part><tp:taxon-name-part taxon-name-part-type="species" reg="cornelli">cornelli</tp:taxon-name-part></tp:taxon-name></italic><bold>G–I</bold><italic><tp:taxon-name><tp:taxon-name-part taxon-name-part-type="genus" reg="Anillinus">Anillinus</tp:taxon-name-part><tp:taxon-name-part taxon-name-part-type="species" reg="simplex">simplex</tp:taxon-name-part></tp:taxon-name></italic> sp. nov. <bold>J–N</bold><italic><tp:taxon-name><tp:taxon-name-part taxon-name-part-type="genus" reg="Anillinus">Anillinus</tp:taxon-name-part><tp:taxon-name-part taxon-name-part-type="species" reg="murrayae">murrayae</tp:taxon-name-part></tp:taxon-name></italic>. Median lobes <bold>C, F, I</bold> in right dorsolateral aspect, median lobe <bold>K</bold> in right lateral aspect. Left <bold>A, D, G, J</bold> and right <bold>B, E, H, L–N</bold> parameres in left and right lateral aspects, respectively. Scale bar: 0.1 mm.</p></caption><graphic xmlns:xlink="http://www.w3.org/1999/xlink" xlink:href="zookeys-1209-069_article-125897__-g030.jpg" position="float" orientation="portrait" xlink:type="simple" id="oo_1110369.jpg"><uri content-type="original_file" xlink:type="simple">https://binary.pensoft.net/fig/1110369</uri></graphic></fig></tp:treatment-sec><ref-list><ref id="B39"><mixed-citation xmlns:xlink="http://www.w3.org/1999/xlink" xlink:type="simple"><person-group><name name-style="western"><surname>Harden</surname><given-names>CW</given-names></name></person-group> (<year>2024</year>) Distribution of Nearctic <tp:taxon-name><tp:taxon-name-part taxon-name-part-type="tribe">Anillini</tp:taxon-name-part></tp:taxon-name> (<tp:taxon-name><tp:taxon-name-part taxon-name-part-type="order">Coleoptera</tp:taxon-name-part></tp:taxon-name>, <tp:taxon-name><tp:taxon-name-part taxon-name-part-type="family">Carabidae</tp:taxon-name-part></tp:taxon-name>, <tp:taxon-name><tp:taxon-name-part taxon-name-part-type="subfamily">Trechinae</tp:taxon-name-part></tp:taxon-name>) (Version 01) [Data set]. Zenodo. <ext-link xlink:href="10.5281/zenodo.10983000" ext-link-type="doi" xlink:type="simple">https://doi.org/10.5281/zenodo.10983000</ext-link></mixed-citation></ref></ref-list></tp:taxon-treatment>
