# Supplementary material for: ﻿Systematics and biogeography of Appalachian Anillini, and a taxonomic review of the species of South Carolina (Coleoptera, Carabidae, Trechinae, Anillini)
Source: Zookeys. 2024 Aug 8;1209:69–197. doi: 10.3897/zookeys.1209.125897 (PMC11336398; doi:10.3897/zookeys.1209.125897)
Supplement: XML Treatment for Anillinus [file zookeys.1209.125897-treatment24.xml]

<!DOCTYPE tp:taxon-treatment
  PUBLIC "-//TaxonX//DTD Taxonomic Treatment Publishing DTD v0 20100105//EN" "tax-treatment-NSO.dtd">
<tp:taxon-treatment xmlns:tp="http://www.plazi.org/taxpub"><tp:treatment-meta><kwd-group><label>Taxon classification</label><kwd>
                    <named-content content-type="kingdom">Animalia</named-content>
                  </kwd><kwd>
                    <named-content content-type="order">Coleoptera</named-content>
                  </kwd><kwd>
                    <named-content content-type="family">Carabidae</named-content>
                  </kwd></kwd-group><mixed-citation publication-type="journal"><person-group><name><surname>Harden</surname><given-names>Curt W.</given-names></name><name><surname>Caterino</surname><given-names>Michael S.</given-names></name></person-group><article-title>﻿Systematics and biogeography of Appalachian <tp:taxon-name><tp:taxon-name-part taxon-name-part-type="tribe">Anillini</tp:taxon-name-part></tp:taxon-name>, and a taxonomic review of the species of South Carolina (<tp:taxon-name><tp:taxon-name-part taxon-name-part-type="order">Coleoptera</tp:taxon-name-part></tp:taxon-name>, <tp:taxon-name><tp:taxon-name-part taxon-name-part-type="family">Carabidae</tp:taxon-name-part></tp:taxon-name>, <tp:taxon-name><tp:taxon-name-part taxon-name-part-type="subfamily">Trechinae</tp:taxon-name-part></tp:taxon-name>, <tp:taxon-name><tp:taxon-name-part taxon-name-part-type="tribe">Anillini</tp:taxon-name-part></tp:taxon-name>)</article-title><source>Zookeys</source><day>08</day><month>08</month><year>2024</year><volume>1209</volume><fpage>69</fpage><lpage>197</lpage><pub-id pub-id-type="doi">10.3897/zookeys.1209.125897</pub-id></mixed-citation></tp:treatment-meta><tp:nomenclature><label>﻿﻿</label><tp:taxon-name>
                  <object-id xmlns:xlink="http://www.w3.org/1999/xlink" content-type="arpha" xlink:type="simple">A48C9D52-6FF8-5561-A921-18DE87F29682</object-id>
                  <tp:taxon-name-part taxon-name-part-type="genus" reg="Anillinus">Anillinus</tp:taxon-name-part>
                </tp:taxon-name><tp:taxon-status xmlns:xlink="http://www.w3.org/1999/xlink" xlink:type="simple">sp. “South Carolina, Coon Branch”</tp:taxon-status><xref ref-type="fig" rid="F21">Figs 21G</xref><xref ref-type="fig" rid="F25">, 25B</xref><xref ref-type="fig" rid="F36">, 36</xref></tp:nomenclature><tp:treatment-sec sec-type="notes"><title>Material examined</title><p><bold>(<italic>n</italic> = 3). USA</bold> • <bold>South Carolina</bold> • <bold>Oconee Co.</bold>; Coon Branch Natural Area; • 1 ♂, 1 ♀; <named-content xmlns:xlink="http://www.w3.org/1999/xlink" content-type="dwc:verbatimCoordinates" xlink:type="simple"><named-content content-type="geo-json" specific-use="{&#34;type&#34;:&#34;Point&#34;,&#34;coordinates&#34;:[-83.000000,35.020000]}" id="NCID0ESLGM" xlink:type="simple">35.020, -83.000</named-content></named-content>; 21 Jun. 2018; B. Owens and C. Carlton leg.; soil flotation; CUAC000168231 and CUAC000168232, CWH-102 and CWH-178; <named-content xmlns:xlink="http://www.w3.org/1999/xlink" content-type="dwc:institutional_code" xlink:title="Clemson University Arthropod Collection" xlink:href="http://grbio.org/institution/clemson-university-arthropod-collection" xlink:type="simple">CUAC</named-content> • 1 ♂; <named-content xmlns:xlink="http://www.w3.org/1999/xlink" content-type="dwc:verbatimCoordinates" xlink:type="simple"><named-content content-type="geo-json" specific-use="{&#34;type&#34;:&#34;Point&#34;,&#34;coordinates&#34;:[-83.005000,35.025600]}" id="NCID0E5LGM" xlink:type="simple">35.0256, -83.0050</named-content></named-content>; 2 Oct. 2021; C.W. Harden leg.; on soil under large rock.; <abbrev xmlns:xlink="http://www.w3.org/1999/xlink" xlink:title="Curt Harden personal collection, Central, SC, USA" id="ABBRID0EDMGM" xlink:type="simple">CWHc</abbrev>.
 </p><p>GenBank: <ext-link xmlns:xlink="http://www.w3.org/1999/xlink" xlink:href="OR853183" ext-link-type="gen" xlink:type="simple">OR853183</ext-link>, <ext-link xmlns:xlink="http://www.w3.org/1999/xlink" xlink:href="OR839228" ext-link-type="gen" xlink:type="simple">OR839228</ext-link>, <ext-link xmlns:xlink="http://www.w3.org/1999/xlink" xlink:href="OR839449" ext-link-type="gen" xlink:type="simple">OR839449</ext-link>, <ext-link xmlns:xlink="http://www.w3.org/1999/xlink" xlink:href="OR837811" ext-link-type="gen" xlink:type="simple">OR837811</ext-link>, <ext-link xmlns:xlink="http://www.w3.org/1999/xlink" xlink:href="OR837968" ext-link-type="gen" xlink:type="simple">OR837968</ext-link>, <ext-link xmlns:xlink="http://www.w3.org/1999/xlink" xlink:href="OR838156" ext-link-type="gen" xlink:type="simple">OR838156</ext-link>, <ext-link xmlns:xlink="http://www.w3.org/1999/xlink" xlink:href="OR839507" ext-link-type="gen" xlink:type="simple">OR839507</ext-link>, <ext-link xmlns:xlink="http://www.w3.org/1999/xlink" xlink:href="OR837843" ext-link-type="gen" xlink:type="simple">OR837843</ext-link>, <ext-link xmlns:xlink="http://www.w3.org/1999/xlink" xlink:href="OR837990" ext-link-type="gen" xlink:type="simple">OR837990</ext-link>, <ext-link xmlns:xlink="http://www.w3.org/1999/xlink" xlink:href="OR838176" ext-link-type="gen" xlink:type="simple">OR838176</ext-link>.</p></tp:treatment-sec><tp:treatment-sec sec-type="Diagnosis"><title>Diagnosis.</title><p>
 The male genitalia are similar to those of <italic><tp:taxon-name><tp:taxon-name-part taxon-name-part-type="genus" reg="Anillinus">A.</tp:taxon-name-part><tp:taxon-name-part taxon-name-part-type="species" reg="mica">mica</tp:taxon-name-part></tp:taxon-name></italic> and <italic><tp:taxon-name><tp:taxon-name-part taxon-name-part-type="genus" reg="Anillinus">A.</tp:taxon-name-part><tp:taxon-name-part taxon-name-part-type="species" reg="micamicus">micamicus</tp:taxon-name-part></tp:taxon-name></italic>, but differ in several characters: the shape of the median lobe is more elongate, with the ventral margin less curved and abruptly straightened at apex, which is obtusely angulate; the internal sac has a flagellum that is similar to <italic><tp:taxon-name><tp:taxon-name-part taxon-name-part-type="genus" reg="Anillinus">A.</tp:taxon-name-part><tp:taxon-name-part taxon-name-part-type="species" reg="micamicus">micamicus</tp:taxon-name-part></tp:taxon-name></italic>, and has a single group of approximately 12 elongate, well-sclerotized spines on the left side; there is a sclerotized saddle like structure near the ostium, as in <italic><tp:taxon-name><tp:taxon-name-part taxon-name-part-type="genus" reg="Anillinus">A.</tp:taxon-name-part><tp:taxon-name-part taxon-name-part-type="species" reg="mica">mica</tp:taxon-name-part></tp:taxon-name></italic>, but it is situated dorsal to the level of the flagellum; a pair of parallel rows of small sclerotized teeth run along the left side of the ostium, appearing as a pair of dark curved lines below the saddle like structure. The right paramere is encased in a membranous sheath as in <italic><tp:taxon-name><tp:taxon-name-part taxon-name-part-type="genus" reg="Anillinus">A.</tp:taxon-name-part><tp:taxon-name-part taxon-name-part-type="species" reg="mica">mica</tp:taxon-name-part></tp:taxon-name></italic> and <italic><tp:taxon-name><tp:taxon-name-part taxon-name-part-type="genus" reg="Anillinus">A.</tp:taxon-name-part><tp:taxon-name-part taxon-name-part-type="species" reg="micamicus">micamicus</tp:taxon-name-part></tp:taxon-name></italic>. The left paramere is shaped similar to that of <italic><tp:taxon-name><tp:taxon-name-part taxon-name-part-type="genus" reg="Anillinus">A.</tp:taxon-name-part><tp:taxon-name-part taxon-name-part-type="species" reg="micamicus">micamicus</tp:taxon-name-part></tp:taxon-name></italic>, but the inner two setae on the apical margin are much shorter than the outer two, which are elongate but not as much as in <italic><tp:taxon-name><tp:taxon-name-part taxon-name-part-type="genus" reg="Anillinus">A.</tp:taxon-name-part><tp:taxon-name-part taxon-name-part-type="species" reg="mica">mica</tp:taxon-name-part></tp:taxon-name></italic> and <italic><tp:taxon-name><tp:taxon-name-part taxon-name-part-type="genus" reg="Anillinus">A.</tp:taxon-name-part><tp:taxon-name-part taxon-name-part-type="species" reg="micamicus">micamicus</tp:taxon-name-part></tp:taxon-name></italic>. The spermatheca (Fig. <xref ref-type="fig" rid="F21">21G</xref>) has a stem that is coiled evenly in a spiral; it is evenly enlarged distally. The duct has a single sharp bend just behind the junction with the spermatheca, and is otherwise straight and relatively wide, without coils. The bursa has a few lightly sclerotized regions.
 </p></tp:treatment-sec><tp:treatment-sec sec-type="notes"><title>Notes.</title><p>
 The data from morphology and DNA sequences indicate that these individuals might represent a species distinct from <italic><tp:taxon-name><tp:taxon-name-part taxon-name-part-type="genus" reg="Anillinus">A.</tp:taxon-name-part><tp:taxon-name-part taxon-name-part-type="species" reg="micamicus">micamicus</tp:taxon-name-part></tp:taxon-name></italic>. However, more sampling in the intervening area between Coon Branch and the localities of <italic><tp:taxon-name><tp:taxon-name-part taxon-name-part-type="genus" reg="Anillinus">A.</tp:taxon-name-part><tp:taxon-name-part taxon-name-part-type="species" reg="micamicus">micamicus</tp:taxon-name-part></tp:taxon-name></italic> will be necessary to test this hypothesis.
 </p></tp:treatment-sec><tp:treatment-sec><!--Section generated to contain objects referenced in tp:taxon-treatment.--><fig id="F21" position="float" orientation="portrait"><object-id xmlns:xlink="http://www.w3.org/1999/xlink" content-type="doi" xlink:type="simple">10.3897/zookeys.1209.125897.figure21</object-id><object-id xmlns:xlink="http://www.w3.org/1999/xlink" content-type="zenodo_dep_id" xlink:type="simple">13291726</object-id><object-id xmlns:xlink="http://www.w3.org/1999/xlink" content-type="arpha" xlink:type="simple">53122AF1-B006-50D6-9F48-37E6090802F9</object-id><label>Figure 21.</label><caption><p>Spermathecae of <tp:taxon-name><tp:taxon-name-part taxon-name-part-type="tribe">Anillini</tp:taxon-name-part></tp:taxon-name> species <bold>A, B</bold><italic><tp:taxon-name><tp:taxon-name-part taxon-name-part-type="genus" reg="Anillinus">Anillinus</tp:taxon-name-part><tp:taxon-name-part taxon-name-part-type="species" reg="chandleri">chandleri</tp:taxon-name-part></tp:taxon-name></italic><bold>C</bold><italic><tp:taxon-name><tp:taxon-name-part taxon-name-part-type="genus" reg="Anillinus">Anillinus</tp:taxon-name-part><tp:taxon-name-part taxon-name-part-type="species" reg="castaneus">castaneus</tp:taxon-name-part></tp:taxon-name></italic><bold>D</bold><italic><tp:taxon-name><tp:taxon-name-part taxon-name-part-type="genus" reg="Anillinus">Anillinus</tp:taxon-name-part><tp:taxon-name-part taxon-name-part-type="species" reg="murrayae">murrayae</tp:taxon-name-part></tp:taxon-name></italic><bold>E</bold><italic><tp:taxon-name><tp:taxon-name-part taxon-name-part-type="genus" reg="Anillinus">Anillinus</tp:taxon-name-part><tp:taxon-name-part taxon-name-part-type="species" reg="simplex">simplex</tp:taxon-name-part></tp:taxon-name></italic><bold>F</bold><italic><tp:taxon-name><tp:taxon-name-part taxon-name-part-type="genus" reg="Anillinus">Anillinus</tp:taxon-name-part><tp:taxon-name-part taxon-name-part-type="species" reg="dentatus">dentatus</tp:taxon-name-part></tp:taxon-name></italic><bold>G</bold><italic><tp:taxon-name><tp:taxon-name-part taxon-name-part-type="genus" reg="Anillinus">Anillinus</tp:taxon-name-part></tp:taxon-name></italic> sp. “South Carolina, Coon Branch” <bold>H</bold><italic><tp:taxon-name><tp:taxon-name-part taxon-name-part-type="genus" reg="Anillinus">Anillinus</tp:taxon-name-part><tp:taxon-name-part taxon-name-part-type="species" reg="micamicus">micamicus</tp:taxon-name-part></tp:taxon-name></italic><bold>I</bold><italic><tp:taxon-name><tp:taxon-name-part taxon-name-part-type="genus" reg="Anillinus">Anillinus</tp:taxon-name-part><tp:taxon-name-part taxon-name-part-type="species" reg="mica">mica</tp:taxon-name-part></tp:taxon-name></italic><bold>J</bold><italic><tp:taxon-name><tp:taxon-name-part taxon-name-part-type="genus" reg="Anillinus">Anillinus</tp:taxon-name-part><tp:taxon-name-part taxon-name-part-type="species" reg="choestoea">choestoea</tp:taxon-name-part></tp:taxon-name></italic><bold>K</bold><italic><tp:taxon-name><tp:taxon-name-part taxon-name-part-type="genus" reg="Anillinus">Anillinus</tp:taxon-name-part><tp:taxon-name-part taxon-name-part-type="species" reg="seneca">seneca</tp:taxon-name-part></tp:taxon-name></italic><bold>L</bold><italic><tp:taxon-name><tp:taxon-name-part taxon-name-part-type="genus" reg="Anillinus">Anillinus</tp:taxon-name-part><tp:taxon-name-part taxon-name-part-type="species" reg="montrex">montrex</tp:taxon-name-part></tp:taxon-name></italic><bold>M</bold><italic><tp:taxon-name><tp:taxon-name-part taxon-name-part-type="genus" reg="Anillinus">Anillinus</tp:taxon-name-part><tp:taxon-name-part taxon-name-part-type="species" reg="arenicollis">arenicollis</tp:taxon-name-part></tp:taxon-name></italic><bold>N</bold><italic><tp:taxon-name><tp:taxon-name-part taxon-name-part-type="genus" reg="Anillinus">Anillinus</tp:taxon-name-part><tp:taxon-name-part taxon-name-part-type="species" reg="jancae">jancae</tp:taxon-name-part></tp:taxon-name></italic><bold>O</bold><tp:taxon-name><tp:taxon-name-part taxon-name-part-type="genus" reg="Anillinus">Anillinus</tp:taxon-name-part><tp:taxon-name-part taxon-name-part-type="uncertainty-rank">cf.</tp:taxon-name-part><tp:taxon-name-part taxon-name-part-type="species" reg="nantahala">nantahala</tp:taxon-name-part></tp:taxon-name><bold>P</bold><italic><tp:taxon-name><tp:taxon-name-part taxon-name-part-type="genus" reg="Anillinus">Anillinus</tp:taxon-name-part><tp:taxon-name-part taxon-name-part-type="species" reg="cherokee">cherokee</tp:taxon-name-part></tp:taxon-name></italic><bold>Q</bold><italic><tp:taxon-name><tp:taxon-name-part taxon-name-part-type="genus" reg="Anillinus">Anillinus</tp:taxon-name-part><tp:taxon-name-part taxon-name-part-type="species" reg="loweae">loweae</tp:taxon-name-part></tp:taxon-name></italic><bold>R</bold><italic><tp:taxon-name><tp:taxon-name-part taxon-name-part-type="genus" reg="Anillinus">Anillinus</tp:taxon-name-part><tp:taxon-name-part taxon-name-part-type="species" reg="merritti">merritti</tp:taxon-name-part></tp:taxon-name></italic><bold>S</bold><italic><tp:taxon-name><tp:taxon-name-part taxon-name-part-type="genus" reg="Serranillus">Serranillus</tp:taxon-name-part><tp:taxon-name-part taxon-name-part-type="species" reg="dunavani">dunavani</tp:taxon-name-part></tp:taxon-name></italic><bold>T</bold><italic><tp:taxon-name><tp:taxon-name-part taxon-name-part-type="genus" reg="Serranillus">Serranillus</tp:taxon-name-part><tp:taxon-name-part taxon-name-part-type="species" reg="jeanneli">jeanneli</tp:taxon-name-part></tp:taxon-name></italic>. Scale bar: 0.1 mm.</p></caption><graphic xmlns:xlink="http://www.w3.org/1999/xlink" xlink:href="zookeys-1209-069_article-125897__-g021.jpg" position="float" orientation="portrait" xlink:type="simple" id="oo_1110360.jpg"><uri content-type="original_file" xlink:type="simple">https://binary.pensoft.net/fig/1110360</uri></graphic></fig><fig id="F25" position="float" orientation="portrait"><object-id xmlns:xlink="http://www.w3.org/1999/xlink" content-type="doi" xlink:type="simple">10.3897/zookeys.1209.125897.figure25</object-id><object-id xmlns:xlink="http://www.w3.org/1999/xlink" content-type="zenodo_dep_id" xlink:type="simple">13291734</object-id><object-id xmlns:xlink="http://www.w3.org/1999/xlink" content-type="arpha" xlink:type="simple">E5DC833C-536C-5551-87FC-BFBE76F1C143</object-id><label>Figure 25.</label><caption><p><tp:taxon-name><tp:taxon-name-part taxon-name-part-type="tribe">Anillini</tp:taxon-name-part></tp:taxon-name> habitat in South Carolina <bold>A</bold> Waldrop Stone Falls, Pickens Co. (<italic><tp:taxon-name><tp:taxon-name-part taxon-name-part-type="genus" reg="Anillinus">Anillinus</tp:taxon-name-part><tp:taxon-name-part taxon-name-part-type="species" reg="mica">mica</tp:taxon-name-part></tp:taxon-name></italic>, <italic><tp:taxon-name><tp:taxon-name-part taxon-name-part-type="genus" reg="Anillinus">Anillinus</tp:taxon-name-part><tp:taxon-name-part taxon-name-part-type="species" reg="micamicus">micamicus</tp:taxon-name-part></tp:taxon-name></italic>, <italic><tp:taxon-name><tp:taxon-name-part taxon-name-part-type="genus" reg="Anillinus">Anillinus</tp:taxon-name-part><tp:taxon-name-part taxon-name-part-type="species" reg="murrayae">murrayae</tp:taxon-name-part></tp:taxon-name></italic>, <italic><tp:taxon-name><tp:taxon-name-part taxon-name-part-type="genus" reg="Serranillus">Serranillus</tp:taxon-name-part><tp:taxon-name-part taxon-name-part-type="species" reg="dunavani">dunavani</tp:taxon-name-part></tp:taxon-name></italic>) <bold>B</bold> Lower Whitewater River gorge, Oconee Co. (<italic><tp:taxon-name><tp:taxon-name-part taxon-name-part-type="genus" reg="Anillinus">Anillinus</tp:taxon-name-part><tp:taxon-name-part taxon-name-part-type="species" reg="cherokee">cherokee</tp:taxon-name-part></tp:taxon-name></italic>, <italic><tp:taxon-name><tp:taxon-name-part taxon-name-part-type="genus" reg="Anillinus">A.</tp:taxon-name-part><tp:taxon-name-part taxon-name-part-type="species" reg="murrayae">murrayae</tp:taxon-name-part></tp:taxon-name></italic>, <italic><tp:taxon-name><tp:taxon-name-part taxon-name-part-type="genus" reg="Anillinus">Anillinus</tp:taxon-name-part></tp:taxon-name></italic> sp. “South Carolina, Coon Branch”, <italic><tp:taxon-name><tp:taxon-name-part taxon-name-part-type="genus" reg="Serranillus">S.</tp:taxon-name-part><tp:taxon-name-part taxon-name-part-type="species" reg="dunavani">dunavani</tp:taxon-name-part></tp:taxon-name></italic>, <italic><tp:taxon-name><tp:taxon-name-part taxon-name-part-type="genus" reg="Serranillus">Serranillus</tp:taxon-name-part><tp:taxon-name-part taxon-name-part-type="species" reg="jeanneli">jeanneli</tp:taxon-name-part></tp:taxon-name></italic>, <italic><tp:taxon-name><tp:taxon-name-part taxon-name-part-type="genus" reg="Serranillus">Serranillus</tp:taxon-name-part></tp:taxon-name></italic> sp. “South Carolina, Coon Branch” <bold>C</bold> Long Cane Creek, Abbeville Co. (<italic><tp:taxon-name><tp:taxon-name-part taxon-name-part-type="genus" reg="Anillinus">Anillinus</tp:taxon-name-part><tp:taxon-name-part taxon-name-part-type="species" reg="chandleri">chandleri</tp:taxon-name-part></tp:taxon-name></italic>, <italic><tp:taxon-name><tp:taxon-name-part taxon-name-part-type="genus" reg="Anillinus">Anillinus</tp:taxon-name-part><tp:taxon-name-part taxon-name-part-type="species" reg="dentatus">dentatus</tp:taxon-name-part></tp:taxon-name></italic>, <italic><tp:taxon-name><tp:taxon-name-part taxon-name-part-type="genus" reg="Anillinus">Anillinus</tp:taxon-name-part><tp:taxon-name-part taxon-name-part-type="species" reg="jancae">jancae</tp:taxon-name-part></tp:taxon-name></italic>, <italic><tp:taxon-name><tp:taxon-name-part taxon-name-part-type="genus" reg="Serranillus">S.</tp:taxon-name-part><tp:taxon-name-part taxon-name-part-type="species" reg="dunavani">dunavani</tp:taxon-name-part></tp:taxon-name></italic>). The holotypes of <italic><tp:taxon-name><tp:taxon-name-part taxon-name-part-type="genus" reg="Anillinus">A.</tp:taxon-name-part><tp:taxon-name-part taxon-name-part-type="species" reg="mica">mica</tp:taxon-name-part></tp:taxon-name></italic> and <italic><tp:taxon-name><tp:taxon-name-part taxon-name-part-type="genus" reg="Anillinus">A.</tp:taxon-name-part><tp:taxon-name-part taxon-name-part-type="species" reg="micamicus">micamicus</tp:taxon-name-part></tp:taxon-name></italic> were collected under embedded rocks uphill of the wooden staircase in <bold>A</bold>. The holotype of <italic><tp:taxon-name><tp:taxon-name-part taxon-name-part-type="genus" reg="Anillinus">A.</tp:taxon-name-part><tp:taxon-name-part taxon-name-part-type="species" reg="jancae">jancae</tp:taxon-name-part></tp:taxon-name></italic> was collected in a pipe trap set on a hill just out of view in <bold>C</bold>.</p></caption><graphic xmlns:xlink="http://www.w3.org/1999/xlink" xlink:href="zookeys-1209-069_article-125897__-g025.jpg" position="float" orientation="portrait" xlink:type="simple" id="oo_1110364.jpg"><uri content-type="original_file" xlink:type="simple">https://binary.pensoft.net/fig/1110364</uri></graphic></fig><fig id="F36" position="float" orientation="portrait"><object-id xmlns:xlink="http://www.w3.org/1999/xlink" content-type="doi" xlink:type="simple">10.3897/zookeys.1209.125897.figure36</object-id><object-id xmlns:xlink="http://www.w3.org/1999/xlink" content-type="zenodo_dep_id" xlink:type="simple">13291760</object-id><object-id xmlns:xlink="http://www.w3.org/1999/xlink" content-type="arpha" xlink:type="simple">B6355353-347C-56C9-83BE-56B7AB44F287</object-id><label>Figure 36.</label><caption><p>Distribution map of <italic><tp:taxon-name><tp:taxon-name-part taxon-name-part-type="genus" reg="Anillinus"/><tp:taxon-name-part taxon-name-part-type="species" reg="sinuaticollis">sinuaticollis</tp:taxon-name-part></tp:taxon-name></italic>-group species of <italic><tp:taxon-name><tp:taxon-name-part taxon-name-part-type="genus" reg="Anillinus">Anillinus</tp:taxon-name-part></tp:taxon-name></italic> in South Carolina. Data are from <xref ref-type="bibr" rid="B39">Harden (2024)</xref>. Blue lines show modern and pre-inundation courses of the Tugaloo River and Seneca River and their major tributaries. The confluence of the two rivers becomes the Savannah River.</p></caption><graphic xmlns:xlink="http://www.w3.org/1999/xlink" xlink:href="zookeys-1209-069_article-125897__-g036.jpg" position="float" orientation="portrait" xlink:type="simple" id="oo_1110375.jpg"><uri content-type="original_file" xlink:type="simple">https://binary.pensoft.net/fig/1110375</uri></graphic></fig></tp:treatment-sec><ref-list><ref id="B39"><mixed-citation xmlns:xlink="http://www.w3.org/1999/xlink" xlink:type="simple"><person-group><name name-style="western"><surname>Harden</surname><given-names>CW</given-names></name></person-group> (<year>2024</year>) Distribution of Nearctic <tp:taxon-name><tp:taxon-name-part taxon-name-part-type="tribe">Anillini</tp:taxon-name-part></tp:taxon-name> (<tp:taxon-name><tp:taxon-name-part taxon-name-part-type="order">Coleoptera</tp:taxon-name-part></tp:taxon-name>, <tp:taxon-name><tp:taxon-name-part taxon-name-part-type="family">Carabidae</tp:taxon-name-part></tp:taxon-name>, <tp:taxon-name><tp:taxon-name-part taxon-name-part-type="subfamily">Trechinae</tp:taxon-name-part></tp:taxon-name>) (Version 01) [Data set]. Zenodo. <ext-link xlink:href="10.5281/zenodo.10983000" ext-link-type="doi" xlink:type="simple">https://doi.org/10.5281/zenodo.10983000</ext-link></mixed-citation></ref></ref-list></tp:taxon-treatment>
