# Supplementary material for: ﻿Systematics and biogeography of Appalachian Anillini, and a taxonomic review of the species of South Carolina (Coleoptera, Carabidae, Trechinae, Anillini)
Source: Zookeys. 2024 Aug 8;1209:69–197. doi: 10.3897/zookeys.1209.125897 (PMC11336398; doi:10.3897/zookeys.1209.125897)
Supplement: XML Treatment for Anillinus cf. nantahala [file zookeys.1209.125897-treatment25.xml]

<!DOCTYPE tp:taxon-treatment
  PUBLIC "-//TaxonX//DTD Taxonomic Treatment Publishing DTD v0 20100105//EN" "tax-treatment-NSO.dtd">
<tp:taxon-treatment xmlns:tp="http://www.plazi.org/taxpub"><tp:treatment-meta><kwd-group><label>Taxon classification</label><kwd>
                    <named-content content-type="kingdom">Animalia</named-content>
                  </kwd><kwd>
                    <named-content content-type="order">Coleoptera</named-content>
                  </kwd><kwd>
                    <named-content content-type="family">Carabidae</named-content>
                  </kwd></kwd-group><mixed-citation publication-type="journal"><person-group><name><surname>Harden</surname><given-names>Curt W.</given-names></name><name><surname>Caterino</surname><given-names>Michael S.</given-names></name></person-group><article-title>﻿Systematics and biogeography of Appalachian <tp:taxon-name><tp:taxon-name-part taxon-name-part-type="tribe">Anillini</tp:taxon-name-part></tp:taxon-name>, and a taxonomic review of the species of South Carolina (<tp:taxon-name><tp:taxon-name-part taxon-name-part-type="order">Coleoptera</tp:taxon-name-part></tp:taxon-name>, <tp:taxon-name><tp:taxon-name-part taxon-name-part-type="family">Carabidae</tp:taxon-name-part></tp:taxon-name>, <tp:taxon-name><tp:taxon-name-part taxon-name-part-type="subfamily">Trechinae</tp:taxon-name-part></tp:taxon-name>, <tp:taxon-name><tp:taxon-name-part taxon-name-part-type="tribe">Anillini</tp:taxon-name-part></tp:taxon-name>)</article-title><source>Zookeys</source><day>08</day><month>08</month><year>2024</year><volume>1209</volume><fpage>69</fpage><lpage>197</lpage><pub-id pub-id-type="doi">10.3897/zookeys.1209.125897</pub-id></mixed-citation></tp:treatment-meta><tp:nomenclature><label>﻿﻿</label><tp:taxon-name>
                  <object-id xmlns:xlink="http://www.w3.org/1999/xlink" content-type="arpha" xlink:type="simple">01FD5A4E-1C1B-5382-A896-0D968D427555</object-id>
                  <tp:taxon-name-part taxon-name-part-type="genus" reg="Anillinus">Anillinus</tp:taxon-name-part>
                  <tp:taxon-name-part taxon-name-part-type="uncertainty-rank">cf.</tp:taxon-name-part>
                  <tp:taxon-name-part taxon-name-part-type="species" reg="nantahala">nantahala</tp:taxon-name-part>
                </tp:taxon-name><tp:taxon-authority>Dajoz, 2005</tp:taxon-authority><xref ref-type="fig" rid="F21">Figs 21O</xref><xref ref-type="fig" rid="F37">, 37A,B</xref><xref ref-type="fig" rid="F38">, 38</xref><tp:nomenclature-citation-list><tp:nomenclature-citation><tp:taxon-name>
                      <tp:taxon-name-part taxon-name-part-type="genus" reg="Anillinus">Anillinus</tp:taxon-name-part>
                      <tp:taxon-name-part taxon-name-part-type="species" reg="nantahala">nantahala</tp:taxon-name-part>
                    </tp:taxon-name><comment><xref ref-type="bibr" rid="B23">Dajoz: 2005</xref>: 210.</comment></tp:nomenclature-citation></tp:nomenclature-citation-list></tp:nomenclature><tp:treatment-sec sec-type="type material" id="SECID0EUUGM"><title>Notes on type material.</title><p><xref ref-type="bibr" rid="B23">Dajoz (2005)</xref> designated a holotype and an unspecified number of paratypes, all deposited in his personal collection. Upon Dajoz’s death in 2019, his collection was deposited in the Muséum National d’Histoire Naturelle in Paris (<xref ref-type="bibr" rid="B52">Kippenhan 2023</xref>). On 11 December 2023, CWH submitted a request for a digital loan of the holotype of <italic><tp:taxon-name><tp:taxon-name-part taxon-name-part-type="genus" reg="Anillinus">A.</tp:taxon-name-part><tp:taxon-name-part taxon-name-part-type="species" reg="nantahala">nantahala</tp:taxon-name-part></tp:taxon-name></italic> (request #181113), but as of March 2024 this has not been processed. We have not studied the type material of this species, and our interpretation of the name is explained in the notes section below.</p></tp:treatment-sec><tp:treatment-sec sec-type="material" id="SECID0ENVGM"><title>Material examined</title><p><bold>(<italic>n</italic> = 148). USA</bold> • <bold>Georgia</bold> • 1 ♂; <bold>Habersham Co.</bold>; Big Panther Creek Trail; <named-content xmlns:xlink="http://www.w3.org/1999/xlink" content-type="dwc:verbatimCoordinates" xlink:type="simple"><named-content content-type="geo-json" specific-use="{&#34;type&#34;:&#34;Point&#34;,&#34;coordinates&#34;:[-83.400000,34.680000]}" id="NCID0E6VGM" xlink:type="simple">34.68, -83.40</named-content></named-content>; 12 Sep. 1999; W. Reeves leg.; <abbrev xmlns:xlink="http://www.w3.org/1999/xlink" xlink:title="Curt Harden personal collection, Central, SC, USA" id="ABBRID0EEWGM" xlink:type="simple">CWHc</abbrev>; • 3 ♂, 1 ♀; <bold>Towns Co.</bold>; Chattahoochee National Forest, Little Bald Mountain, north of Brasstown Bald; <named-content xmlns:xlink="http://www.w3.org/1999/xlink" content-type="dwc:verbatimCoordinates" xlink:type="simple"><named-content content-type="geo-json" specific-use="{&#34;type&#34;:&#34;Point&#34;,&#34;coordinates&#34;:[-83.809400,34.882900]}" id="NCID0ENWGM" xlink:type="simple">34.8829, -83.8094</named-content></named-content>; 2 Jul. 2020; M. Caterino leg.; CWH-186, CWH-188, CWH-194, CWH-195, CUAC000182284 to CUAC000182287; <named-content xmlns:xlink="http://www.w3.org/1999/xlink" content-type="dwc:institutional_code" xlink:title="Clemson University Arthropod Collection" xlink:href="http://grbio.org/institution/clemson-university-arthropod-collection" xlink:type="simple">CUAC</named-content>; • <bold>North Carolina</bold> • 3 ♂, 2 unsexed; <bold>Cherokee Co.</bold>; Hickory Branch trail; <named-content xmlns:xlink="http://www.w3.org/1999/xlink" content-type="dwc:verbatimCoordinates" xlink:type="simple"><named-content content-type="geo-json" specific-use="{&#34;type&#34;:&#34;Point&#34;,&#34;coordinates&#34;:[-83.704700,35.216500]}" id="NCID0E4WGM" xlink:type="simple">35.2165, -83.7047</named-content></named-content>; 26 Jul. 2015; S. Myers leg.; SSM59, SSM62 to SSM66, CUAC000182289, CUAC000182290, CUAC000185551, CUAC000182293, CUAC000182294; <named-content xmlns:xlink="http://www.w3.org/1999/xlink" content-type="dwc:institutional_code" xlink:title="Clemson University Arthropod Collection" xlink:href="http://grbio.org/institution/clemson-university-arthropod-collection" xlink:type="simple">CUAC</named-content>; • 32 ♂, 16 ♀; <bold>Clay Co.</bold>; Nantahala National Forest, Tusquitee Bald; <named-content xmlns:xlink="http://www.w3.org/1999/xlink" content-type="dwc:verbatimCoordinates" xlink:type="simple"><named-content content-type="geo-json" specific-use="{&#34;type&#34;:&#34;Point&#34;,&#34;coordinates&#34;:[-83.726000,35.142500]}" id="NCID0ERXGM" xlink:type="simple">35.1425, -83.7260</named-content></named-content>; 6 Jul. 2021; • 1 ♂; <bold>Clay Co.</bold>; Nantahala National Forest, Shooting Creek Bald trail; <named-content xmlns:xlink="http://www.w3.org/1999/xlink" content-type="dwc:verbatimCoordinates" xlink:type="simple"><named-content content-type="geo-json" specific-use="{&#34;type&#34;:&#34;Point&#34;,&#34;coordinates&#34;:[-83.645200,35.067400]}" id="NCID0E2XGM" xlink:type="simple">35.0674, -83.6452</named-content></named-content>; 11 May 2020; C.W. Harden and M.S. Caterino leg.; CWH-179, CUAC000182280; • 1 ♀; <bold>Clay Co.</bold>; Nantahala National Forest, Riley Knob, off Highway 64 ca. 8 km northeast of Shooting Creek; <named-content xmlns:xlink="http://www.w3.org/1999/xlink" content-type="dwc:verbatimCoordinates" xlink:type="simple"><named-content content-type="geo-json" specific-use="{&#34;type&#34;:&#34;Point&#34;,&#34;coordinates&#34;:[-83.619300,35.067800]}" id="NCID0ELYGM" xlink:type="simple">35.0678, -83.6193</named-content></named-content>; 11 May 2020; C.W. Harden and M.S. Caterino leg.; CWH-181, CUAC000182279; • 1 ♂; <bold>Graham Co.</bold>; Nantahala National Forest, Huckleberry Knob; <named-content xmlns:xlink="http://www.w3.org/1999/xlink" content-type="dwc:verbatimCoordinates" xlink:type="simple"><named-content content-type="geo-json" specific-use="{&#34;type&#34;:&#34;Point&#34;,&#34;coordinates&#34;:[-83.992900,35.321600]}" id="NCID0E2YGM" xlink:type="simple">35.3216, -83.9929</named-content></named-content>; 4 May 2020; M. Caterino and F. Etzler leg.; CWH-283, CUAC000182281; • 1 ♂; <bold>Graham Co.</bold>; Joyce Kilmer Memorial Forest; <named-content xmlns:xlink="http://www.w3.org/1999/xlink" content-type="dwc:verbatimCoordinates" xlink:type="simple"><named-content content-type="geo-json" specific-use="{&#34;type&#34;:&#34;Point&#34;,&#34;coordinates&#34;:[-83.968800,35.346700]}" id="NCID0EFZGM" xlink:type="simple">35.3467, -83.9688</named-content></named-content>; 20 Jul. 2015; S. Myers leg.; SSM22, CUAC00182288; • 1 ♀; <bold>Graham Co.</bold>; Joyce Kilmer Memorial Forest; <named-content xmlns:xlink="http://www.w3.org/1999/xlink" content-type="dwc:verbatimCoordinates" xlink:type="simple"><named-content content-type="geo-json" specific-use="{&#34;type&#34;:&#34;Point&#34;,&#34;coordinates&#34;:[-83.964900,35.344800]}" id="NCID0EVZGM" xlink:type="simple">35.3448, -83.9649</named-content></named-content>; 24 Jun. 2015; S. Myers and M. Caterino leg.; SSM37, CUAC000182292; • 2 unsexed; <bold>Graham Co.</bold>; Joyce Kilmer Memorial Forest; <named-content xmlns:xlink="http://www.w3.org/1999/xlink" content-type="dwc:verbatimCoordinates" xlink:type="simple"><named-content content-type="geo-json" specific-use="{&#34;type&#34;:&#34;Point&#34;,&#34;coordinates&#34;:[-83.966000,35.342600]}" id="NCID0EF1GM" xlink:type="simple">35.3426, -83.9660</named-content></named-content>; 24 Jun. 2015; S. Myers and M. Caterino; SSM38 and SSM61, CUAC000185877 and CUAC000182291; • 1 ♂, 1 ♀; <bold>Graham Co.</bold>; Nantahala National Forest, Teyahalee Bald; <named-content xmlns:xlink="http://www.w3.org/1999/xlink" content-type="dwc:verbatimCoordinates" xlink:type="simple"><named-content content-type="geo-json" specific-use="{&#34;type&#34;:&#34;Point&#34;,&#34;coordinates&#34;:[-83.804300,35.255900]}" id="NCID0EV1GM" xlink:type="simple">35.2559, -83.8043</named-content></named-content>; 12 Apr. 2022; • 1 ♂, 2 ♀; <bold>Graham Co.</bold>; Nantahala National Forest, Teyahalee Bald; <named-content xmlns:xlink="http://www.w3.org/1999/xlink" content-type="dwc:verbatimCoordinates" xlink:type="simple"><named-content content-type="geo-json" specific-use="{&#34;type&#34;:&#34;Point&#34;,&#34;coordinates&#34;:[-83.795900,35.258500]}" id="NCID0E61GM" xlink:type="simple">35.2585, -83.7959</named-content></named-content>; 19 Jul. 2019; • 5 ♂, 3 ♀; <bold>Graham Co.</bold>; Nantahala National Forest, Teyahalee Bald; <named-content xmlns:xlink="http://www.w3.org/1999/xlink" content-type="dwc:verbatimCoordinates" xlink:type="simple"><named-content content-type="geo-json" specific-use="{&#34;type&#34;:&#34;Point&#34;,&#34;coordinates&#34;:[-83.797000,35.259800]}" id="NCID0EJ2GM" xlink:type="simple">35.2598, -83.7970</named-content></named-content>; 12 Apr. 2022; • 1 ♂; <bold>Graham Co.</bold>; Nantahala National Forest, Cherohala Skyway, Stratton Ridge; <named-content xmlns:xlink="http://www.w3.org/1999/xlink" content-type="dwc:verbatimCoordinates" xlink:type="simple"><named-content content-type="geo-json" specific-use="{&#34;type&#34;:&#34;Point&#34;,&#34;coordinates&#34;:[-84.024900,35.338200]}" id="NCID0ET2GM" xlink:type="simple">35.3382, -84.0249</named-content></named-content>; 4 May 2020; C.W. Harden leg.; • 1 ♀; <bold>Macon Co.</bold>; Nantahala National Forest, off Wayah Road ca. 10 km east of Rte 64; <named-content xmlns:xlink="http://www.w3.org/1999/xlink" content-type="dwc:verbatimCoordinates" xlink:type="simple"><named-content content-type="geo-json" specific-use="{&#34;type&#34;:&#34;Point&#34;,&#34;coordinates&#34;:[-83.558100,35.155400]}" id="NCID0E42GM" xlink:type="simple">35.1554, -83.5581</named-content></named-content>; 20 Oct. 2019; C.W. Harden leg.; CWH-054, CUAC000182274; • 3 ♂, 2 ♀; <bold>Macon Co.</bold>; Nantahala National Forest, Wayah Bald Road; <named-content xmlns:xlink="http://www.w3.org/1999/xlink" content-type="dwc:verbatimCoordinates" xlink:type="simple"><named-content content-type="geo-json" specific-use="{&#34;type&#34;:&#34;Point&#34;,&#34;coordinates&#34;:[-83.581100,35.170000]}" id="NCID0EH3GM" xlink:type="simple">35.1700, -83.5811</named-content></named-content>; 18 Apr. 2020; C.W. Harden leg.; CWH-139 to CWH-142, CWH-167, CUAC000182275 to CUAC000182278, CUAC000185892; • 4 ♂; same data as previous; • 1 ♂; <bold>Macon Co.</bold>; Eight miles west of Franklin; <named-content xmlns:xlink="http://www.w3.org/1999/xlink" content-type="dwc:verbatimCoordinates" xlink:type="simple"><named-content content-type="geo-json" specific-use="{&#34;type&#34;:&#34;Point&#34;,&#34;coordinates&#34;:[-83.522000,35.155000]}" id="NCID0ER3GM" xlink:type="simple">35.1550, -83.5220</named-content></named-content>; 19 Mar. 1976; Q.D. Wheeler leg.; OSUC441957; <named-content xmlns:xlink="http://www.w3.org/1999/xlink" content-type="dwc:institutional_code" xlink:title="Ohio State University Collection" xlink:href="http://grbio.org/institution/ohio-state-university" xlink:type="simple">OSUC</named-content>; • 5 ♂, 9 ♀; <bold>Macon Co.</bold>; Wayah Bald; <named-content xmlns:xlink="http://www.w3.org/1999/xlink" content-type="dwc:verbatimCoordinates" xlink:type="simple"><named-content content-type="geo-json" specific-use="{&#34;type&#34;:&#34;Point&#34;,&#34;coordinates&#34;:[-83.562000,35.179000]}" id="NCID0E63GM" xlink:type="simple">35.1790, -83.5620</named-content></named-content>; 29 Jun. 2013; T. Lawton leg.; <abbrev xmlns:xlink="http://www.w3.org/1999/xlink" xlink:title="Todd Lawton personal collection, Winnipeg, MB, Canada" id="ABBRID0EE4GM" xlink:type="simple">TLc</abbrev>; • <bold>South Carolina</bold> • 1 ♂; <bold>Oconee Co.</bold>; Sumter N.F., near Chattooga River; <named-content xmlns:xlink="http://www.w3.org/1999/xlink" content-type="dwc:verbatimCoordinates" xlink:type="simple"><named-content content-type="geo-json" specific-use="{&#34;type&#34;:&#34;Point&#34;,&#34;coordinates&#34;:[-83.116600,34.917000]}" id="NCID0EP4GM" xlink:type="simple">34.9170, -83.1166</named-content></named-content>; 5 Sep. 2015; M. and K. Caterino leg.; CWH-494, CUAC000110284; • <bold>Tennessee</bold> • 1 ♂; <bold>Polk Co.</bold>; Cherokee National Forest, Miller Cove; <named-content xmlns:xlink="http://www.w3.org/1999/xlink" content-type="dwc:verbatimCoordinates" xlink:type="simple"><named-content content-type="geo-json" specific-use="{&#34;type&#34;:&#34;Point&#34;,&#34;coordinates&#34;:[-84.324100,35.176600]}" id="NCID0E24GM" xlink:type="simple">35.1766, -84.3241</named-content></named-content>; 28 May 2020; C.W. Harden leg.; CWH-349, CUAC000182282; • 1 ♀; <bold>Polk Co.</bold>; Cherokee National Forest, Miller Cove; <named-content xmlns:xlink="http://www.w3.org/1999/xlink" content-type="dwc:verbatimCoordinates" xlink:type="simple"><named-content content-type="geo-json" specific-use="{&#34;type&#34;:&#34;Point&#34;,&#34;coordinates&#34;:[-84.324600,35.175800]}" id="NCID0EF5GM" xlink:type="simple">35.1758, -84.3246</named-content></named-content>; 28 May 2020; C.W. Harden leg.; CWH-350, CUAC000182283; • 8 ♂, 5 ♀; <bold>Polk Co.</bold>; Cherokee National Forest, John Muir trail, Highway 68 ca. 3 km north of Farner; <named-content xmlns:xlink="http://www.w3.org/1999/xlink" content-type="dwc:verbatimCoordinates" xlink:type="simple"><named-content content-type="geo-json" specific-use="{&#34;type&#34;:&#34;Point&#34;,&#34;coordinates&#34;:[-84.329800,35.177100]}" id="NCID0EP5GM" xlink:type="simple">35.1771, -84.3298</named-content></named-content>; 23 May 2021; C.W. Harden and K. Ivanov leg.; • 12 ♂, 16 ♀; <bold>Polk Co.</bold>; Cherokee National Forest, John Muir trail, Highway 68 ca. 3 km north of Farner; <named-content xmlns:xlink="http://www.w3.org/1999/xlink" content-type="dwc:verbatimCoordinates" xlink:type="simple"><named-content content-type="geo-json" specific-use="{&#34;type&#34;:&#34;Point&#34;,&#34;coordinates&#34;:[-84.329800,35.177100]}" id="NCID0EZ5GM" xlink:type="simple">35.1771, -84.3298</named-content></named-content>; 7 Nov. 2022; C.W. Harden leg.</p><p>GenBank: <ext-link xmlns:xlink="http://www.w3.org/1999/xlink" xlink:href="GU556025" ext-link-type="gen" xlink:type="simple">GU556025</ext-link>, <ext-link xmlns:xlink="http://www.w3.org/1999/xlink" xlink:href="GU556075" ext-link-type="gen" xlink:type="simple">GU556075</ext-link>, <ext-link xmlns:xlink="http://www.w3.org/1999/xlink" xlink:href="MK112078" ext-link-type="gen" xlink:type="simple">MK112078</ext-link>, <ext-link xmlns:xlink="http://www.w3.org/1999/xlink" xlink:href="MK118201" ext-link-type="gen" xlink:type="simple">MK118201</ext-link>, <ext-link xmlns:xlink="http://www.w3.org/1999/xlink" xlink:href="OR830242" ext-link-type="gen" xlink:type="simple">OR830242</ext-link>, <ext-link xmlns:xlink="http://www.w3.org/1999/xlink" xlink:href="OR837795" ext-link-type="gen" xlink:type="simple">OR837795</ext-link>, <ext-link xmlns:xlink="http://www.w3.org/1999/xlink" xlink:href="OR837826" ext-link-type="gen" xlink:type="simple">OR837826</ext-link>, <ext-link xmlns:xlink="http://www.w3.org/1999/xlink" xlink:href="OR837827" ext-link-type="gen" xlink:type="simple">OR837827</ext-link>, <ext-link xmlns:xlink="http://www.w3.org/1999/xlink" xlink:href="OR837844" ext-link-type="gen" xlink:type="simple">OR837844</ext-link>, <ext-link xmlns:xlink="http://www.w3.org/1999/xlink" xlink:href="OR837846" ext-link-type="gen" xlink:type="simple">OR837846</ext-link>, <ext-link xmlns:xlink="http://www.w3.org/1999/xlink" xlink:href="OR837849" ext-link-type="gen" xlink:type="simple">OR837849</ext-link>, <ext-link xmlns:xlink="http://www.w3.org/1999/xlink" xlink:href="OR837956" ext-link-type="gen" xlink:type="simple">OR837956</ext-link>, <ext-link xmlns:xlink="http://www.w3.org/1999/xlink" xlink:href="OR837980" ext-link-type="gen" xlink:type="simple">OR837980</ext-link>, <ext-link xmlns:xlink="http://www.w3.org/1999/xlink" xlink:href="OR837981" ext-link-type="gen" xlink:type="simple">OR837981</ext-link>, <ext-link xmlns:xlink="http://www.w3.org/1999/xlink" xlink:href="OR837991" ext-link-type="gen" xlink:type="simple">OR837991</ext-link>, <ext-link xmlns:xlink="http://www.w3.org/1999/xlink" xlink:href="OR837993" ext-link-type="gen" xlink:type="simple">OR837993</ext-link>, <ext-link xmlns:xlink="http://www.w3.org/1999/xlink" xlink:href="OR837995" ext-link-type="gen" xlink:type="simple">OR837995</ext-link>, <ext-link xmlns:xlink="http://www.w3.org/1999/xlink" xlink:href="OR838110" ext-link-type="gen" xlink:type="simple">OR838110</ext-link>, <ext-link xmlns:xlink="http://www.w3.org/1999/xlink" xlink:href="OR838120" ext-link-type="gen" xlink:type="simple">OR838120</ext-link>, <ext-link xmlns:xlink="http://www.w3.org/1999/xlink" xlink:href="OR838146" ext-link-type="gen" xlink:type="simple">OR838146</ext-link>, <ext-link xmlns:xlink="http://www.w3.org/1999/xlink" xlink:href="OR838167" ext-link-type="gen" xlink:type="simple">OR838167</ext-link>, <ext-link xmlns:xlink="http://www.w3.org/1999/xlink" xlink:href="OR838168" ext-link-type="gen" xlink:type="simple">OR838168</ext-link>, <ext-link xmlns:xlink="http://www.w3.org/1999/xlink" xlink:href="OR838177" ext-link-type="gen" xlink:type="simple">OR838177</ext-link>, <ext-link xmlns:xlink="http://www.w3.org/1999/xlink" xlink:href="OR838179" ext-link-type="gen" xlink:type="simple">OR838179</ext-link>, <ext-link xmlns:xlink="http://www.w3.org/1999/xlink" xlink:href="OR838181" ext-link-type="gen" xlink:type="simple">OR838181</ext-link>, <ext-link xmlns:xlink="http://www.w3.org/1999/xlink" xlink:href="OR838183" ext-link-type="gen" xlink:type="simple">OR838183</ext-link>, <ext-link xmlns:xlink="http://www.w3.org/1999/xlink" xlink:href="OR838292" ext-link-type="gen" xlink:type="simple">OR838292</ext-link>, <ext-link xmlns:xlink="http://www.w3.org/1999/xlink" xlink:href="OR838293" ext-link-type="gen" xlink:type="simple">OR838293</ext-link>, <ext-link xmlns:xlink="http://www.w3.org/1999/xlink" xlink:href="OR839324" ext-link-type="gen" xlink:type="simple">OR839324</ext-link>–<ext-link xmlns:xlink="http://www.w3.org/1999/xlink" xlink:href="OR839327" ext-link-type="gen" xlink:type="simple">OR839327</ext-link>, <ext-link xmlns:xlink="http://www.w3.org/1999/xlink" xlink:href="OR839407" ext-link-type="gen" xlink:type="simple">OR839407</ext-link>, <ext-link xmlns:xlink="http://www.w3.org/1999/xlink" xlink:href="OR839483" ext-link-type="gen" xlink:type="simple">OR839483</ext-link>– <ext-link xmlns:xlink="http://www.w3.org/1999/xlink" xlink:href="OR839486" ext-link-type="gen" xlink:type="simple">OR839486</ext-link>, <ext-link xmlns:xlink="http://www.w3.org/1999/xlink" xlink:href="OR839506" ext-link-type="gen" xlink:type="simple">OR839506</ext-link>, <ext-link xmlns:xlink="http://www.w3.org/1999/xlink" xlink:href="OR839508" ext-link-type="gen" xlink:type="simple">OR839508</ext-link>, <ext-link xmlns:xlink="http://www.w3.org/1999/xlink" xlink:href="OR839510" ext-link-type="gen" xlink:type="simple">OR839510</ext-link>, <ext-link xmlns:xlink="http://www.w3.org/1999/xlink" xlink:href="OR839514" ext-link-type="gen" xlink:type="simple">OR839514</ext-link>, <ext-link xmlns:xlink="http://www.w3.org/1999/xlink" xlink:href="OR839516" ext-link-type="gen" xlink:type="simple">OR839516</ext-link>, <ext-link xmlns:xlink="http://www.w3.org/1999/xlink" xlink:href="OR839522" ext-link-type="gen" xlink:type="simple">OR839522</ext-link>, <ext-link xmlns:xlink="http://www.w3.org/1999/xlink" xlink:href="OR839523" ext-link-type="gen" xlink:type="simple">OR839523</ext-link>, <ext-link xmlns:xlink="http://www.w3.org/1999/xlink" xlink:href="OR839604" ext-link-type="gen" xlink:type="simple">OR839604</ext-link>, <ext-link xmlns:xlink="http://www.w3.org/1999/xlink" xlink:href="OR839637" ext-link-type="gen" xlink:type="simple">OR839637</ext-link>, <ext-link xmlns:xlink="http://www.w3.org/1999/xlink" xlink:href="OR839748" ext-link-type="gen" xlink:type="simple">OR839748</ext-link>, <ext-link xmlns:xlink="http://www.w3.org/1999/xlink" xlink:href="OR839812" ext-link-type="gen" xlink:type="simple">OR839812</ext-link>, <ext-link xmlns:xlink="http://www.w3.org/1999/xlink" xlink:href="OR839813" ext-link-type="gen" xlink:type="simple">OR839813</ext-link>, <ext-link xmlns:xlink="http://www.w3.org/1999/xlink" xlink:href="OR853329" ext-link-type="gen" xlink:type="simple">OR853329</ext-link>–<ext-link xmlns:xlink="http://www.w3.org/1999/xlink" xlink:href="OR853338" ext-link-type="gen" xlink:type="simple">OR853338</ext-link>.</p></tp:treatment-sec><tp:treatment-sec sec-type="Literature records" id="SECID0ELGHM"><title>Literature records.</title><p>This species has previously been reported only from the type locality, Wayah Bald, Macon Co., North Carolina (<xref ref-type="bibr" rid="B23">Dajoz 2005</xref>).</p></tp:treatment-sec><tp:treatment-sec sec-type="diagnosis" id="SECID0EVGHM"><title>Diagnosis.</title><p>Externally typical of the <italic><tp:taxon-name><tp:taxon-name-part taxon-name-part-type="genus" reg="Anillinus"/><tp:taxon-name-part taxon-name-part-type="species" reg="langdoni">langdoni</tp:taxon-name-part></tp:taxon-name></italic> group (Fig. <xref ref-type="fig" rid="F37">37A</xref>), with fully developed dorsal microsculpture on the head and pronotum and a moderately convex habitus. The male genitalia (Fig. <xref ref-type="fig" rid="F37">37B</xref>) are most similar to <italic><tp:taxon-name><tp:taxon-name-part taxon-name-part-type="genus" reg="Anillinus">A.</tp:taxon-name-part><tp:taxon-name-part taxon-name-part-type="species" reg="pusillus">pusillus</tp:taxon-name-part></tp:taxon-name></italic>, with the ventral margin narrow and the flagellum short, but unlike <italic><tp:taxon-name><tp:taxon-name-part taxon-name-part-type="genus" reg="Anillinus">A.</tp:taxon-name-part><tp:taxon-name-part taxon-name-part-type="species" reg="pusillus">pusillus</tp:taxon-name-part></tp:taxon-name></italic>, the flagellum in <italic><tp:taxon-name><tp:taxon-name-part taxon-name-part-type="genus" reg="Anillinus">A.</tp:taxon-name-part><tp:taxon-name-part taxon-name-part-type="species" reg="nantahala">nantahala</tp:taxon-name-part></tp:taxon-name></italic> is sinuate at its apex. Spermatheca with short basal bend, gradually enlarged apically (Fig. <xref ref-type="fig" rid="F21">21O</xref>). Spermathecal duct long and not coiled. The single individual of this species known from South Carolina has an <abbrev xmlns:xlink="http://www.w3.org/1999/xlink" xlink:title="Apparent body length, measured from anterior edge of clypeus to apex of elytra" id="ABBRID0ESIHM" xlink:type="simple">ABL</abbrev> of 1.73 mm.</p><fig id="F37" position="float" orientation="portrait"><object-id xmlns:xlink="http://www.w3.org/1999/xlink" content-type="doi" xlink:type="simple">10.3897/zookeys.1209.125897.figure37</object-id><object-id xmlns:xlink="http://www.w3.org/1999/xlink" content-type="zenodo_dep_id" xlink:type="simple">13291762</object-id><object-id xmlns:xlink="http://www.w3.org/1999/xlink" content-type="arpha" xlink:type="simple">2C52895F-D535-5455-BEFE-BFC13BB9D699</object-id><label>Figure 37.</label><caption><p><italic><tp:taxon-name><tp:taxon-name-part taxon-name-part-type="genus" reg="Anillinus">Anillinus</tp:taxon-name-part></tp:taxon-name></italic> species in the <italic><tp:taxon-name><tp:taxon-name-part taxon-name-part-type="genus" reg="Anillinus"/><tp:taxon-name-part taxon-name-part-type="species" reg="langdoni">langdoni</tp:taxon-name-part></tp:taxon-name></italic> group <bold>A</bold><tp:taxon-name><tp:taxon-name-part taxon-name-part-type="genus" reg="Anillinus">Anillinus</tp:taxon-name-part><tp:taxon-name-part taxon-name-part-type="uncertainty-rank">cf.</tp:taxon-name-part><tp:taxon-name-part taxon-name-part-type="species" reg="nantahala">nantahala</tp:taxon-name-part></tp:taxon-name>, dorsal habitus <bold>B</bold> median lobe, right dorsolateral aspect of <italic><tp:taxon-name><tp:taxon-name-part taxon-name-part-type="genus" reg="Anillinus">A.</tp:taxon-name-part><tp:taxon-name-part taxon-name-part-type="species" reg="nantahala">nantahala</tp:taxon-name-part></tp:taxon-name></italic><bold>C</bold> median lobe right dorsolateral aspect of <italic><tp:taxon-name><tp:taxon-name-part taxon-name-part-type="genus" reg="Anillinus">Anillinus</tp:taxon-name-part></tp:taxon-name></italic> sp. “Georgia, Brasstown Bald sp. 1”. Scale bars: 1 mm (<bold>A</bold>); 0.1 mm (<bold>B, C</bold>).</p></caption><graphic xmlns:xlink="http://www.w3.org/1999/xlink" xlink:href="zookeys-1209-069_article-125897__-g037.jpg" position="float" orientation="portrait" xlink:type="simple" id="oo_1110376.jpg"><uri content-type="original_file" xlink:type="simple">https://binary.pensoft.net/fig/1110376</uri></graphic></fig></tp:treatment-sec><tp:treatment-sec sec-type="distribution" id="SECID0E4KHM"><title>Distribution.</title><p>Relatively widespread in the southern Appalachians from the flank of the Unicoi Mountains in Tennessee to South Carolina, where it is known only from Oconee Co. near the Chattooga River (Fig. <xref ref-type="fig" rid="F38">38</xref>).</p><fig id="F38" position="float" orientation="portrait"><object-id xmlns:xlink="http://www.w3.org/1999/xlink" content-type="doi" xlink:type="simple">10.3897/zookeys.1209.125897.figure38</object-id><object-id xmlns:xlink="http://www.w3.org/1999/xlink" content-type="zenodo_dep_id" xlink:type="simple">13291764</object-id><object-id xmlns:xlink="http://www.w3.org/1999/xlink" content-type="arpha" xlink:type="simple">8488B128-C614-5E12-BD37-28A3102FDF33</object-id><label>Figure 38.</label><caption><p>Distribution map of <italic><tp:taxon-name><tp:taxon-name-part taxon-name-part-type="genus" reg="Anillinus"/><tp:taxon-name-part taxon-name-part-type="species" reg="langdoni">langdoni</tp:taxon-name-part></tp:taxon-name></italic>-group and <italic><tp:taxon-name><tp:taxon-name-part taxon-name-part-type="genus" reg="Anillinus"/><tp:taxon-name-part taxon-name-part-type="species" reg="loweae">loweae</tp:taxon-name-part></tp:taxon-name></italic>-group species that occur in South Carolina. Data are from <xref ref-type="bibr" rid="B39">Harden (2024)</xref>.</p></caption><graphic xmlns:xlink="http://www.w3.org/1999/xlink" xlink:href="zookeys-1209-069_article-125897__-g038.jpg" position="float" orientation="portrait" xlink:type="simple" id="oo_1110377.jpg"><uri content-type="original_file" xlink:type="simple">https://binary.pensoft.net/fig/1110377</uri></graphic></fig></tp:treatment-sec><tp:treatment-sec sec-type="Sympatry" id="SECID0EMMHM"><title>Sympatry.</title><p>Other species of anillines known from the Chattooga River gorge include <italic><tp:taxon-name><tp:taxon-name-part taxon-name-part-type="genus" reg="Serranillus">Serranillus</tp:taxon-name-part><tp:taxon-name-part taxon-name-part-type="species" reg="dunavani">dunavani</tp:taxon-name-part></tp:taxon-name></italic>, <italic><tp:taxon-name><tp:taxon-name-part taxon-name-part-type="genus" reg="Anillinus">A.</tp:taxon-name-part><tp:taxon-name-part taxon-name-part-type="species" reg="cherokee">cherokee</tp:taxon-name-part></tp:taxon-name></italic>, <italic><tp:taxon-name><tp:taxon-name-part taxon-name-part-type="genus" reg="Anillinus">A.</tp:taxon-name-part><tp:taxon-name-part taxon-name-part-type="species" reg="merritti">merritti</tp:taxon-name-part></tp:taxon-name></italic>, and <italic><tp:taxon-name><tp:taxon-name-part taxon-name-part-type="genus" reg="Anillinus">A.</tp:taxon-name-part><tp:taxon-name-part taxon-name-part-type="species" reg="murrayae">murrayae</tp:taxon-name-part></tp:taxon-name></italic>.</p></tp:treatment-sec><tp:treatment-sec sec-type="natural history" id="SECID0E5NHM"><title>Natural history.</title><p>The single South Carolina specimen was collected in a sample of sifted litter, as were most of the other specimens examined.</p></tp:treatment-sec><tp:treatment-sec sec-type="notes" id="SECID0EDOHM"><title>Notes.</title><p>The description and illustrations of <italic><tp:taxon-name><tp:taxon-name-part taxon-name-part-type="genus" reg="Anillinus">A.</tp:taxon-name-part><tp:taxon-name-part taxon-name-part-type="species" reg="nantahala">nantahala</tp:taxon-name-part></tp:taxon-name></italic> are terse, and it is impossible to confidently determine the identity of the species that the name refers to. Four species of <italic><tp:taxon-name><tp:taxon-name-part taxon-name-part-type="genus" reg="Anillinus">Anillinus</tp:taxon-name-part></tp:taxon-name></italic> have been collected at the type locality (Wayah Bald, Macon Co., NC), and so the name could apply to any of these. However, the description did specify that members of <italic><tp:taxon-name><tp:taxon-name-part taxon-name-part-type="genus" reg="Anillinus">A.</tp:taxon-name-part><tp:taxon-name-part taxon-name-part-type="species" reg="nantahala">nantahala</tp:taxon-name-part></tp:taxon-name></italic> have the dorsal microsculpture on the forebody fully developed, and the species we have chosen to apply the name to is the most abundant and readily collected species at Wayah Bald, and therefore most likely to be encountered by a traveling collector with limited time (as Dajoz was).</p></tp:treatment-sec><tp:treatment-sec><!--Section generated to contain objects referenced in tp:taxon-treatment.--><fig id="F21" position="float" orientation="portrait"><object-id xmlns:xlink="http://www.w3.org/1999/xlink" content-type="doi" xlink:type="simple">10.3897/zookeys.1209.125897.figure21</object-id><object-id xmlns:xlink="http://www.w3.org/1999/xlink" content-type="zenodo_dep_id" xlink:type="simple">13291726</object-id><object-id xmlns:xlink="http://www.w3.org/1999/xlink" content-type="arpha" xlink:type="simple">53122AF1-B006-50D6-9F48-37E6090802F9</object-id><label>Figure 21.</label><caption><p>Spermathecae of <tp:taxon-name><tp:taxon-name-part taxon-name-part-type="tribe">Anillini</tp:taxon-name-part></tp:taxon-name> species <bold>A, B</bold><italic><tp:taxon-name><tp:taxon-name-part taxon-name-part-type="genus" reg="Anillinus">Anillinus</tp:taxon-name-part><tp:taxon-name-part taxon-name-part-type="species" reg="chandleri">chandleri</tp:taxon-name-part></tp:taxon-name></italic><bold>C</bold><italic><tp:taxon-name><tp:taxon-name-part taxon-name-part-type="genus" reg="Anillinus">Anillinus</tp:taxon-name-part><tp:taxon-name-part taxon-name-part-type="species" reg="castaneus">castaneus</tp:taxon-name-part></tp:taxon-name></italic><bold>D</bold><italic><tp:taxon-name><tp:taxon-name-part taxon-name-part-type="genus" reg="Anillinus">Anillinus</tp:taxon-name-part><tp:taxon-name-part taxon-name-part-type="species" reg="murrayae">murrayae</tp:taxon-name-part></tp:taxon-name></italic><bold>E</bold><italic><tp:taxon-name><tp:taxon-name-part taxon-name-part-type="genus" reg="Anillinus">Anillinus</tp:taxon-name-part><tp:taxon-name-part taxon-name-part-type="species" reg="simplex">simplex</tp:taxon-name-part></tp:taxon-name></italic><bold>F</bold><italic><tp:taxon-name><tp:taxon-name-part taxon-name-part-type="genus" reg="Anillinus">Anillinus</tp:taxon-name-part><tp:taxon-name-part taxon-name-part-type="species" reg="dentatus">dentatus</tp:taxon-name-part></tp:taxon-name></italic><bold>G</bold><italic><tp:taxon-name><tp:taxon-name-part taxon-name-part-type="genus" reg="Anillinus">Anillinus</tp:taxon-name-part></tp:taxon-name></italic> sp. “South Carolina, Coon Branch” <bold>H</bold><italic><tp:taxon-name><tp:taxon-name-part taxon-name-part-type="genus" reg="Anillinus">Anillinus</tp:taxon-name-part><tp:taxon-name-part taxon-name-part-type="species" reg="micamicus">micamicus</tp:taxon-name-part></tp:taxon-name></italic><bold>I</bold><italic><tp:taxon-name><tp:taxon-name-part taxon-name-part-type="genus" reg="Anillinus">Anillinus</tp:taxon-name-part><tp:taxon-name-part taxon-name-part-type="species" reg="mica">mica</tp:taxon-name-part></tp:taxon-name></italic><bold>J</bold><italic><tp:taxon-name><tp:taxon-name-part taxon-name-part-type="genus" reg="Anillinus">Anillinus</tp:taxon-name-part><tp:taxon-name-part taxon-name-part-type="species" reg="choestoea">choestoea</tp:taxon-name-part></tp:taxon-name></italic><bold>K</bold><italic><tp:taxon-name><tp:taxon-name-part taxon-name-part-type="genus" reg="Anillinus">Anillinus</tp:taxon-name-part><tp:taxon-name-part taxon-name-part-type="species" reg="seneca">seneca</tp:taxon-name-part></tp:taxon-name></italic><bold>L</bold><italic><tp:taxon-name><tp:taxon-name-part taxon-name-part-type="genus" reg="Anillinus">Anillinus</tp:taxon-name-part><tp:taxon-name-part taxon-name-part-type="species" reg="montrex">montrex</tp:taxon-name-part></tp:taxon-name></italic><bold>M</bold><italic><tp:taxon-name><tp:taxon-name-part taxon-name-part-type="genus" reg="Anillinus">Anillinus</tp:taxon-name-part><tp:taxon-name-part taxon-name-part-type="species" reg="arenicollis">arenicollis</tp:taxon-name-part></tp:taxon-name></italic><bold>N</bold><italic><tp:taxon-name><tp:taxon-name-part taxon-name-part-type="genus" reg="Anillinus">Anillinus</tp:taxon-name-part><tp:taxon-name-part taxon-name-part-type="species" reg="jancae">jancae</tp:taxon-name-part></tp:taxon-name></italic><bold>O</bold><tp:taxon-name><tp:taxon-name-part taxon-name-part-type="genus" reg="Anillinus">Anillinus</tp:taxon-name-part><tp:taxon-name-part taxon-name-part-type="uncertainty-rank">cf.</tp:taxon-name-part><tp:taxon-name-part taxon-name-part-type="species" reg="nantahala">nantahala</tp:taxon-name-part></tp:taxon-name><bold>P</bold><italic><tp:taxon-name><tp:taxon-name-part taxon-name-part-type="genus" reg="Anillinus">Anillinus</tp:taxon-name-part><tp:taxon-name-part taxon-name-part-type="species" reg="cherokee">cherokee</tp:taxon-name-part></tp:taxon-name></italic><bold>Q</bold><italic><tp:taxon-name><tp:taxon-name-part taxon-name-part-type="genus" reg="Anillinus">Anillinus</tp:taxon-name-part><tp:taxon-name-part taxon-name-part-type="species" reg="loweae">loweae</tp:taxon-name-part></tp:taxon-name></italic><bold>R</bold><italic><tp:taxon-name><tp:taxon-name-part taxon-name-part-type="genus" reg="Anillinus">Anillinus</tp:taxon-name-part><tp:taxon-name-part taxon-name-part-type="species" reg="merritti">merritti</tp:taxon-name-part></tp:taxon-name></italic><bold>S</bold><italic><tp:taxon-name><tp:taxon-name-part taxon-name-part-type="genus" reg="Serranillus">Serranillus</tp:taxon-name-part><tp:taxon-name-part taxon-name-part-type="species" reg="dunavani">dunavani</tp:taxon-name-part></tp:taxon-name></italic><bold>T</bold><italic><tp:taxon-name><tp:taxon-name-part taxon-name-part-type="genus" reg="Serranillus">Serranillus</tp:taxon-name-part><tp:taxon-name-part taxon-name-part-type="species" reg="jeanneli">jeanneli</tp:taxon-name-part></tp:taxon-name></italic>. Scale bar: 0.1 mm.</p></caption><graphic xmlns:xlink="http://www.w3.org/1999/xlink" xlink:href="zookeys-1209-069_article-125897__-g021.jpg" position="float" orientation="portrait" xlink:type="simple" id="oo_1110360.jpg"><uri content-type="original_file" xlink:type="simple">https://binary.pensoft.net/fig/1110360</uri></graphic></fig></tp:treatment-sec><ref-list><ref id="B39"><mixed-citation xmlns:xlink="http://www.w3.org/1999/xlink" xlink:type="simple"><person-group><name name-style="western"><surname>Harden</surname><given-names>CW</given-names></name></person-group> (<year>2024</year>) Distribution of Nearctic <tp:taxon-name><tp:taxon-name-part taxon-name-part-type="tribe">Anillini</tp:taxon-name-part></tp:taxon-name> (<tp:taxon-name><tp:taxon-name-part taxon-name-part-type="order">Coleoptera</tp:taxon-name-part></tp:taxon-name>, <tp:taxon-name><tp:taxon-name-part taxon-name-part-type="family">Carabidae</tp:taxon-name-part></tp:taxon-name>, <tp:taxon-name><tp:taxon-name-part taxon-name-part-type="subfamily">Trechinae</tp:taxon-name-part></tp:taxon-name>) (Version 01) [Data set]. Zenodo. <ext-link xlink:href="10.5281/zenodo.10983000" ext-link-type="doi" xlink:type="simple">https://doi.org/10.5281/zenodo.10983000</ext-link></mixed-citation></ref><ref id="B23"><mixed-citation xmlns:xlink="http://www.w3.org/1999/xlink" xlink:type="simple"><person-group><name name-style="western"><surname>Dajoz</surname><given-names>R</given-names></name></person-group> (<year>2005</year>) <article-title>Les Coléoptères terricoles de trois stations du sud des Appalaches (États-Unis): Structure des peuplements et description de trois espèces nouvelles.</article-title><source>Bulletin de la Société Entomologique de France</source><volume>110</volume>(<issue>2</issue>): <fpage>201</fpage>–<lpage>212</lpage>. <ext-link xlink:href="10.3406/bsef.2005.16223" ext-link-type="doi" xlink:type="simple">https://doi.org/10.3406/bsef.2005.16223</ext-link></mixed-citation></ref><ref id="B52"><mixed-citation xmlns:xlink="http://www.w3.org/1999/xlink" xlink:type="simple"><person-group><name name-style="western"><surname>Kippenhan</surname><given-names>MG</given-names></name></person-group> (<year>2023</year>) <article-title>The taxonomic status of two species of North American <tp:taxon-name><tp:taxon-name-part taxon-name-part-type="family">Trogossitidae</tp:taxon-name-part></tp:taxon-name> (<tp:taxon-name><tp:taxon-name-part taxon-name-part-type="order">Coleoptera</tp:taxon-name-part></tp:taxon-name>: <tp:taxon-name><tp:taxon-name-part taxon-name-part-type="superfamily">Cleroidea</tp:taxon-name-part></tp:taxon-name>) described by Roger Dajoz.</article-title><source>Coleopterists Bulletin</source><volume>77</volume>(<issue>2</issue>): <fpage>278</fpage>–<lpage>282</lpage>. <ext-link xlink:href="10.1649/0010-065X-77.2.278" ext-link-type="doi" xlink:type="simple">https://doi.org/10.1649/0010-065X-77.2.278</ext-link></mixed-citation></ref></ref-list></tp:taxon-treatment>
