# Supplementary material for: ﻿Systematics and biogeography of Appalachian Anillini, and a taxonomic review of the species of South Carolina (Coleoptera, Carabidae, Trechinae, Anillini)
Source: Zookeys. 2024 Aug 8;1209:69–197. doi: 10.3897/zookeys.1209.125897 (PMC11336398; doi:10.3897/zookeys.1209.125897)
Supplement: XML Treatment for Anillinus [file zookeys.1209.125897-treatment26.xml]

<!DOCTYPE tp:taxon-treatment
  PUBLIC "-//TaxonX//DTD Taxonomic Treatment Publishing DTD v0 20100105//EN" "tax-treatment-NSO.dtd">
<tp:taxon-treatment xmlns:tp="http://www.plazi.org/taxpub"><tp:treatment-meta><kwd-group><label>Taxon classification</label><kwd>
                    <named-content content-type="kingdom">Animalia</named-content>
                  </kwd><kwd>
                    <named-content content-type="order">Coleoptera</named-content>
                  </kwd><kwd>
                    <named-content content-type="family">Carabidae</named-content>
                  </kwd></kwd-group><mixed-citation publication-type="journal"><person-group><name><surname>Harden</surname><given-names>Curt W.</given-names></name><name><surname>Caterino</surname><given-names>Michael S.</given-names></name></person-group><article-title>﻿Systematics and biogeography of Appalachian <tp:taxon-name><tp:taxon-name-part taxon-name-part-type="tribe">Anillini</tp:taxon-name-part></tp:taxon-name>, and a taxonomic review of the species of South Carolina (<tp:taxon-name><tp:taxon-name-part taxon-name-part-type="order">Coleoptera</tp:taxon-name-part></tp:taxon-name>, <tp:taxon-name><tp:taxon-name-part taxon-name-part-type="family">Carabidae</tp:taxon-name-part></tp:taxon-name>, <tp:taxon-name><tp:taxon-name-part taxon-name-part-type="subfamily">Trechinae</tp:taxon-name-part></tp:taxon-name>, <tp:taxon-name><tp:taxon-name-part taxon-name-part-type="tribe">Anillini</tp:taxon-name-part></tp:taxon-name>)</article-title><source>Zookeys</source><day>08</day><month>08</month><year>2024</year><volume>1209</volume><fpage>69</fpage><lpage>197</lpage><pub-id pub-id-type="doi">10.3897/zookeys.1209.125897</pub-id></mixed-citation></tp:treatment-meta><tp:nomenclature><label>﻿﻿</label><tp:taxon-name>
                  <object-id xmlns:xlink="http://www.w3.org/1999/xlink" content-type="arpha" xlink:type="simple">AA5B4C53-2777-5D1E-B046-33B62A0CC99E</object-id>
                  <tp:taxon-name-part taxon-name-part-type="genus" reg="Anillinus">Anillinus</tp:taxon-name-part>
                </tp:taxon-name><tp:taxon-status xmlns:xlink="http://www.w3.org/1999/xlink" xlink:type="simple">sp. "Georgia, Brasstown Bald sp. 1"</tp:taxon-status><xref ref-type="fig" rid="F37">Fig. 37C</xref></tp:nomenclature><tp:treatment-sec sec-type="Material examined"><title>Material examined</title><p>
          		(<italic>n</italic> = 5). <bold>USA</bold> • <bold>Georgia</bold> • 2 ♂; <bold>Towns Co.</bold>; Chattahoochee National Forest, Little Bald Mountain north of Brasstown Bald; <named-content xmlns:xlink="http://www.w3.org/1999/xlink" content-type="dwc:verbatimCoordinates" xlink:type="simple"><named-content content-type="geo-json" specific-use="{&#34;type&#34;:&#34;Point&#34;,&#34;coordinates&#34;:[-83.809400,34.882900]}" id="NCID0EGQHM" xlink:type="simple">34.8829, -83.8094</named-content></named-content>; 2 Jul. 2020; M.S. Caterino leg.; CWH-192 and CWH-193, CUAC000182295 and CUAC0001822296; • 2 ♂; <bold>Towns Co.</bold>; Chattahoochee National Forest, Brasstown Bald; <named-content xmlns:xlink="http://www.w3.org/1999/xlink" content-type="dwc:verbatimCoordinates" xlink:type="simple"><named-content content-type="geo-json" specific-use="{&#34;type&#34;:&#34;Point&#34;,&#34;coordinates&#34;:[-83.810900,34.876600]}" id="NCID0EWQHM" xlink:type="simple">34.8766, -83.8109</named-content></named-content>; 2 Jul. 2020; M.S. Caterino leg.; CWH-196 and CWH-197; CUAC000182297 and CUAC000182298; • <bold>South Carolina</bold> • 1 ♂; <bold>Pickens Co.</bold>; Sassafras Mtn; 21 July 1967; S. Peck and A. Fiske leg.; B-1377A; <named-content xmlns:xlink="http://www.w3.org/1999/xlink" content-type="dwc:institutional_code" xlink:title="Carnegie Museum of Natural History" xlink:href="http://grbio.org/institution/carnegie-museum-natural-history" xlink:type="simple">CMNH</named-content>.</p><p>GenBank: <ext-link xmlns:xlink="http://www.w3.org/1999/xlink" xlink:href="OR837853" ext-link-type="gen" xlink:type="simple">OR837853</ext-link>– <ext-link xmlns:xlink="http://www.w3.org/1999/xlink" xlink:href="OR837855" ext-link-type="gen" xlink:type="simple">OR837855</ext-link>, <ext-link xmlns:xlink="http://www.w3.org/1999/xlink" xlink:href="OR837999" ext-link-type="gen" xlink:type="simple">OR837999</ext-link>, <ext-link xmlns:xlink="http://www.w3.org/1999/xlink" xlink:href="OR838000" ext-link-type="gen" xlink:type="simple">OR838000</ext-link>, <ext-link xmlns:xlink="http://www.w3.org/1999/xlink" xlink:href="OR838186" ext-link-type="gen" xlink:type="simple">OR838186</ext-link>– <ext-link xmlns:xlink="http://www.w3.org/1999/xlink" xlink:href="OR838188" ext-link-type="gen" xlink:type="simple">OR838188</ext-link>, <ext-link xmlns:xlink="http://www.w3.org/1999/xlink" xlink:href="OR839277" ext-link-type="gen" xlink:type="simple">OR839277</ext-link>, <ext-link xmlns:xlink="http://www.w3.org/1999/xlink" xlink:href="OR839520" ext-link-type="gen" xlink:type="simple">OR839520</ext-link>, <ext-link xmlns:xlink="http://www.w3.org/1999/xlink" xlink:href="OR839521" ext-link-type="gen" xlink:type="simple">OR839521</ext-link>, <ext-link xmlns:xlink="http://www.w3.org/1999/xlink" xlink:href="OR839524" ext-link-type="gen" xlink:type="simple">OR839524</ext-link>, <ext-link xmlns:xlink="http://www.w3.org/1999/xlink" xlink:href="OR839525" ext-link-type="gen" xlink:type="simple">OR839525</ext-link>, <ext-link xmlns:xlink="http://www.w3.org/1999/xlink" xlink:href="OR853248" ext-link-type="gen" xlink:type="simple">OR853248</ext-link>, <ext-link xmlns:xlink="http://www.w3.org/1999/xlink" xlink:href="OR853249" ext-link-type="gen" xlink:type="simple">OR853249</ext-link>.</p></tp:treatment-sec><tp:treatment-sec sec-type="Diagnosis."><title>Diagnosis.</title><p>
 The only specimen of this species seen from South Carolina is slide mounted and distorted beneath a cover slip. The genitalia are identical to specimens from the vicinity of Brasstown Bald in northern Georgia (Fig. <xref ref-type="fig" rid="F37">37C</xref>). Individuals from Georgia are externally typical members of the <italic><tp:taxon-name><tp:taxon-name-part taxon-name-part-type="genus" reg="Anillinus"/><tp:taxon-name-part taxon-name-part-type="species" reg="langdoni">langdoni</tp:taxon-name-part></tp:taxon-name></italic> group, measuring 1.63–1.77 mm. The median lobe is simple, with the ventral margin moderately expanded and the apex not deflected, simply rounded. The flagellum is enormous, well-sclerotized and strongly curved, without an apical sinuation; a lightly sclerotized basal piece is apparent ventral to the flagellum.
 </p></tp:treatment-sec><tp:treatment-sec sec-type="notes"><title>Notes.</title><p>
 Considering the disjunct locality and the absence of this species in any other samples taken from Sassafras Mountain, or anywhere other than the vicinity of Brasstown Bald, the South Carolina record is doubtful.
 </p></tp:treatment-sec><tp:treatment-sec><!--Section generated to contain objects referenced in tp:taxon-treatment.--><fig id="F37" position="float" orientation="portrait"><object-id xmlns:xlink="http://www.w3.org/1999/xlink" content-type="doi" xlink:type="simple">10.3897/zookeys.1209.125897.figure37</object-id><object-id xmlns:xlink="http://www.w3.org/1999/xlink" content-type="zenodo_dep_id" xlink:type="simple">13291762</object-id><object-id xmlns:xlink="http://www.w3.org/1999/xlink" content-type="arpha" xlink:type="simple">2C52895F-D535-5455-BEFE-BFC13BB9D699</object-id><label>Figure 37.</label><caption><p><italic><tp:taxon-name><tp:taxon-name-part taxon-name-part-type="genus" reg="Anillinus">Anillinus</tp:taxon-name-part></tp:taxon-name></italic> species in the <italic><tp:taxon-name><tp:taxon-name-part taxon-name-part-type="genus" reg="Anillinus"/><tp:taxon-name-part taxon-name-part-type="species" reg="langdoni">langdoni</tp:taxon-name-part></tp:taxon-name></italic> group <bold>A</bold><tp:taxon-name><tp:taxon-name-part taxon-name-part-type="genus" reg="Anillinus">Anillinus</tp:taxon-name-part><tp:taxon-name-part taxon-name-part-type="uncertainty-rank">cf.</tp:taxon-name-part><tp:taxon-name-part taxon-name-part-type="species" reg="nantahala">nantahala</tp:taxon-name-part></tp:taxon-name>, dorsal habitus <bold>B</bold> median lobe, right dorsolateral aspect of <italic><tp:taxon-name><tp:taxon-name-part taxon-name-part-type="genus" reg="Anillinus">A.</tp:taxon-name-part><tp:taxon-name-part taxon-name-part-type="species" reg="nantahala">nantahala</tp:taxon-name-part></tp:taxon-name></italic><bold>C</bold> median lobe right dorsolateral aspect of <italic><tp:taxon-name><tp:taxon-name-part taxon-name-part-type="genus" reg="Anillinus">Anillinus</tp:taxon-name-part></tp:taxon-name></italic> sp. “Georgia, Brasstown Bald sp. 1”. Scale bars: 1 mm (<bold>A</bold>); 0.1 mm (<bold>B, C</bold>).</p></caption><graphic xmlns:xlink="http://www.w3.org/1999/xlink" xlink:href="zookeys-1209-069_article-125897__-g037.jpg" position="float" orientation="portrait" xlink:type="simple" id="oo_1110376.jpg"><uri content-type="original_file" xlink:type="simple">https://binary.pensoft.net/fig/1110376</uri></graphic></fig></tp:treatment-sec></tp:taxon-treatment>
