# Supplementary material for: ﻿Systematics and biogeography of Appalachian Anillini, and a taxonomic review of the species of South Carolina (Coleoptera, Carabidae, Trechinae, Anillini)
Source: Zookeys. 2024 Aug 8;1209:69–197. doi: 10.3897/zookeys.1209.125897 (PMC11336398; doi:10.3897/zookeys.1209.125897)
Supplement: XML Treatment for Anillinus cherokee [file zookeys.1209.125897-treatment27.xml]

<!DOCTYPE tp:taxon-treatment
  PUBLIC "-//TaxonX//DTD Taxonomic Treatment Publishing DTD v0 20100105//EN" "tax-treatment-NSO.dtd">
<tp:taxon-treatment xmlns:tp="http://www.plazi.org/taxpub"><tp:treatment-meta><kwd-group><label>Taxon classification</label><kwd>
                    <named-content content-type="kingdom">Animalia</named-content>
                  </kwd><kwd>
                    <named-content content-type="order">Coleoptera</named-content>
                  </kwd><kwd>
                    <named-content content-type="family">Carabidae</named-content>
                  </kwd></kwd-group><mixed-citation publication-type="journal"><person-group><name><surname>Harden</surname><given-names>Curt W.</given-names></name><name><surname>Caterino</surname><given-names>Michael S.</given-names></name></person-group><article-title>﻿Systematics and biogeography of Appalachian <tp:taxon-name><tp:taxon-name-part taxon-name-part-type="tribe">Anillini</tp:taxon-name-part></tp:taxon-name>, and a taxonomic review of the species of South Carolina (<tp:taxon-name><tp:taxon-name-part taxon-name-part-type="order">Coleoptera</tp:taxon-name-part></tp:taxon-name>, <tp:taxon-name><tp:taxon-name-part taxon-name-part-type="family">Carabidae</tp:taxon-name-part></tp:taxon-name>, <tp:taxon-name><tp:taxon-name-part taxon-name-part-type="subfamily">Trechinae</tp:taxon-name-part></tp:taxon-name>, <tp:taxon-name><tp:taxon-name-part taxon-name-part-type="tribe">Anillini</tp:taxon-name-part></tp:taxon-name>)</article-title><source>Zookeys</source><day>08</day><month>08</month><year>2024</year><volume>1209</volume><fpage>69</fpage><lpage>197</lpage><pub-id pub-id-type="doi">10.3897/zookeys.1209.125897</pub-id></mixed-citation></tp:treatment-meta><tp:nomenclature><label>﻿﻿</label><tp:taxon-name>
                  <object-id xmlns:xlink="http://www.w3.org/1999/xlink" content-type="arpha" xlink:type="simple">666FAEAB-8D0C-5DD7-811B-EEAA7AA86343</object-id>
                  <tp:taxon-name-part taxon-name-part-type="genus" reg="Anillinus">Anillinus</tp:taxon-name-part>
                  <tp:taxon-name-part taxon-name-part-type="species" reg="cherokee">cherokee</tp:taxon-name-part>
                </tp:taxon-name><tp:taxon-authority>Sokolov &amp; Carlton, 2008</tp:taxon-authority><xref ref-type="fig" rid="F21">Figs 21P</xref><xref ref-type="fig" rid="F24">, 24O</xref><xref ref-type="fig" rid="F25">, 25B</xref><xref ref-type="fig" rid="F38">, 38</xref><xref ref-type="fig" rid="F39">, 39C</xref><tp:nomenclature-citation-list><tp:nomenclature-citation><tp:taxon-name>
                      <tp:taxon-name-part taxon-name-part-type="genus" reg="Anillinus">Anillinus</tp:taxon-name-part>
                      <tp:taxon-name-part taxon-name-part-type="species" reg="cherokee">cherokee</tp:taxon-name-part>
                    </tp:taxon-name><comment>Sokolov &amp; Carlton, 2008: 40.</comment></tp:nomenclature-citation></tp:nomenclature-citation-list></tp:nomenclature><tp:treatment-sec sec-type="material" id="SECID0EDXHM"><title>Material examined.</title><p><bold><italic>Holotype male</italic></bold> (<bold><named-content xmlns:xlink="http://www.w3.org/1999/xlink" content-type="dwc:institutional_code" xlink:title="United States National Museum of Natural History" xlink:href="http://grbio.org/institution/smithsonian-institution-national-museum-natural-history-0" xlink:type="simple">USNM</named-content></bold>), point mounted, not dissected, labeled: “USA: NC: Graham Co. Nantahala NF, Joyce Kilmer Memorial, <named-content xmlns:xlink="http://www.w3.org/1999/xlink" content-type="dwc:verbatimCoordinates" xlink:type="simple"><named-content content-type="geo-json" specific-use="{&#34;type&#34;:&#34;Point&#34;,&#34;coordinates&#34;:[-83.934167,35.355556]}" id="NCID0EWXHM" xlink:type="simple">83°56'03" W 35°21'20" N</named-content></named-content> leaf/log Berlese C. Carlton 05 Apr 2004” “♂” “HOLOTYPE <italic><tp:taxon-name><tp:taxon-name-part taxon-name-part-type="genus" reg="Anillinus">Anillinus</tp:taxon-name-part><tp:taxon-name-part taxon-name-part-type="species" reg="cherokee">cherokee</tp:taxon-name-part></tp:taxon-name></italic> sp. n. Sokolov and Carlton des. 2008”</p></tp:treatment-sec><tp:treatment-sec sec-type="material" id="SECID0EGYHM"><title>Other material</title><p><bold>(<italic>n</italic> = 323). USA</bold> • <bold>Georgia</bold> (<bold>new state record</bold>) • 1 ♂; <bold>Rabun Co.</bold>; Chattahoochee National Forest, Rabun Bald trail; <named-content xmlns:xlink="http://www.w3.org/1999/xlink" content-type="dwc:verbatimCoordinates" xlink:type="simple"><named-content content-type="geo-json" specific-use="{&#34;type&#34;:&#34;Point&#34;,&#34;coordinates&#34;:[-83.302000,34.972400]}" id="NCID0E1YHM" xlink:type="simple">34.9724, -83.3020</named-content></named-content>; 29 Sep. 2019; C.W. Harden leg.; CWH-026, CUAC000169308; • 1 ♀; <bold>Rabun Co.</bold>; Chattahoochee National Forest, Rabun Bald trail; <named-content xmlns:xlink="http://www.w3.org/1999/xlink" content-type="dwc:verbatimCoordinates" xlink:type="simple"><named-content content-type="geo-json" specific-use="{&#34;type&#34;:&#34;Point&#34;,&#34;coordinates&#34;:[-83.301300,34.971600]}" id="NCID0EEZHM" xlink:type="simple">34.9716, -83.3013</named-content></named-content>; 29 Sep. 2019; C.W. Harden leg.; CWH-028, CUAC000169307; • 1 ♀; <bold>Rabun Co.</bold>; Chattahoochee National Forest, 0.6 km south of Rabun Bald trailhead; <named-content xmlns:xlink="http://www.w3.org/1999/xlink" content-type="dwc:verbatimCoordinates" xlink:type="simple"><named-content content-type="geo-json" specific-use="{&#34;type&#34;:&#34;Point&#34;,&#34;coordinates&#34;:[-83.305900,34.974800]}" id="NCID0EOZHM" xlink:type="simple">34.9748, -83.3059</named-content></named-content>; 26 Oct. 2019; C.W. Harden leg.; CWH-096, CUAC000169306; • 4 ♂, 1 ♀; <bold>Rabun Co.</bold>; Rabun Bald, rotten wood debris; <named-content xmlns:xlink="http://www.w3.org/1999/xlink" content-type="dwc:verbatimCoordinates" xlink:type="simple"><named-content content-type="geo-json" specific-use="{&#34;type&#34;:&#34;Point&#34;,&#34;coordinates&#34;:[-83.299000,34.967000]}" id="NCID0EYZHM" xlink:type="simple">34.967, -83.299</named-content></named-content>; 30 May 1964; H.R. Steeves and J.D. Patrick, Jr. leg.; <named-content xmlns:xlink="http://www.w3.org/1999/xlink" content-type="dwc:institutional_code" xlink:title="Carnegie Museum of Natural History" xlink:href="http://grbio.org/institution/carnegie-museum-natural-history" xlink:type="simple">CMNH</named-content>; • 1 ♀; <bold>Rabun Co.</bold>; Rabun Bald, rotten wood debris; <named-content xmlns:xlink="http://www.w3.org/1999/xlink" content-type="dwc:verbatimCoordinates" xlink:type="simple"><named-content content-type="geo-json" specific-use="{&#34;type&#34;:&#34;Point&#34;,&#34;coordinates&#34;:[-83.299000,34.967000]}" id="NCID0EG1HM" xlink:type="simple">34.967, -83.299</named-content></named-content>; 9 Jul. 2014; T. Lawton leg.; <abbrev xmlns:xlink="http://www.w3.org/1999/xlink" xlink:title="Todd Lawton personal collection, Winnipeg, MB, Canada" id="ABBRID0EL1HM" xlink:type="simple">TLc</abbrev>; • <bold>North Carolina</bold> • 1 ♂; <bold>Clay Co.</bold>; Nantahala National Forest, Chunky Gal trail; <named-content xmlns:xlink="http://www.w3.org/1999/xlink" content-type="dwc:verbatimCoordinates" xlink:type="simple"><named-content content-type="geo-json" specific-use="{&#34;type&#34;:&#34;Point&#34;,&#34;coordinates&#34;:[-83.714600,35.146700]}" id="NCID0EW1HM" xlink:type="simple">35.1467, -83.7146</named-content></named-content>; 1 Sep. 2020; P. Wooden and F. Etzler leg.; CWH-506, CUAC000182308; • 2 ♂; <bold>Clay Co.</bold>; Nantahala National Forest, Chunky Gal trail; <named-content xmlns:xlink="http://www.w3.org/1999/xlink" content-type="dwc:verbatimCoordinates" xlink:type="simple"><named-content content-type="geo-json" specific-use="{&#34;type&#34;:&#34;Point&#34;,&#34;coordinates&#34;:[-83.714400,35.147100]}" id="NCID0EA2HM" xlink:type="simple">35.1471, -83.7144</named-content></named-content>; 6 Jul. 2021; M.S. Caterino leg.; • 1 ♂, 1 ♀; <bold>Graham Co.</bold>; Nantahala National Forest, Teyahalee Bald; <named-content xmlns:xlink="http://www.w3.org/1999/xlink" content-type="dwc:verbatimCoordinates" xlink:type="simple"><named-content content-type="geo-json" specific-use="{&#34;type&#34;:&#34;Point&#34;,&#34;coordinates&#34;:[-83.795900,35.258500]}" id="NCID0EQ2HM" xlink:type="simple">35.2585, -83.7959</named-content></named-content>; 19 Jul. 2019; • 1 ♂; <bold>Graham Co.</bold>; Nantahala National Forest, Teyahalee Bald; <named-content xmlns:xlink="http://www.w3.org/1999/xlink" content-type="dwc:verbatimCoordinates" xlink:type="simple"><named-content content-type="geo-json" specific-use="{&#34;type&#34;:&#34;Point&#34;,&#34;coordinates&#34;:[-83.797000,35.259800]}" id="NCID0E12HM" xlink:type="simple">35.2598, -83.7970</named-content></named-content>; 12 Apr. 2022; • 2 ♂; <bold>Graham Co.</bold>; Nantahala National Forest, Stratton Ridge, Cherohala Skyway; <named-content xmlns:xlink="http://www.w3.org/1999/xlink" content-type="dwc:verbatimCoordinates" xlink:type="simple"><named-content content-type="geo-json" specific-use="{&#34;type&#34;:&#34;Point&#34;,&#34;coordinates&#34;:[-84.024900,35.338200]}" id="NCID0EE3HM" xlink:type="simple">35.3382, -84.0249</named-content></named-content>; 27 Sep. 2020; C.W. Harden leg.; • 1 ♂; <bold>Graham Co.</bold>; Nantahala National Forest, below Stratton Ridge parking; <named-content xmlns:xlink="http://www.w3.org/1999/xlink" content-type="dwc:verbatimCoordinates" xlink:type="simple"><named-content content-type="geo-json" specific-use="{&#34;type&#34;:&#34;Point&#34;,&#34;coordinates&#34;:[-84.025000,35.339000]}" id="NCID0EO3HM" xlink:type="simple">35.3390, -84.0250</named-content></named-content>; 28 May 2020; C.W. Harden leg.; CWH-191, CUAC000169309; • 1 ♂, 2 ♀; <bold>Graham Co.</bold>; Joyce Kilmer Memorial Forest, 25 mi southwest of Tapoco; <named-content xmlns:xlink="http://www.w3.org/1999/xlink" content-type="dwc:verbatimCoordinates" xlink:type="simple"><named-content content-type="geo-json" specific-use="{&#34;type&#34;:&#34;Point&#34;,&#34;coordinates&#34;:[-83.933000,35.357000]}" id="NCID0EY3HM" xlink:type="simple">35.357, -83.933</named-content></named-content>; 24 Aug. 1974; J.L. Bengston; <named-content xmlns:xlink="http://www.w3.org/1999/xlink" content-type="dwc:institutional_code" xlink:title="Carnegie Museum of Natural History" xlink:href="http://grbio.org/institution/carnegie-museum-natural-history" xlink:type="simple">CMNH</named-content>; • 1 ♂; <bold>Graham Co.</bold>; Cherokee National Forest, Wright Creek Trail [<italic>sic</italic>]; 19 Oct. 2007; I. Sokolov leg.; NCSU_ENT00293740; • 1 ♀; <bold>Macon Co.</bold>; Ellicott Rock; <named-content xmlns:xlink="http://www.w3.org/1999/xlink" content-type="dwc:verbatimCoordinates" xlink:type="simple"><named-content content-type="geo-json" specific-use="{&#34;type&#34;:&#34;Point&#34;,&#34;coordinates&#34;:[-83.109400,35.002900]}" id="NCID0EK4HM" xlink:type="simple">35.0029, -83.1094</named-content></named-content>; 29 Jun. 2015; S. Myers leg.; SSM249, CUAC000170595; • 1 ♂, 1 ♀; <bold>Macon Co.</bold>; Ellicott Rock; <named-content xmlns:xlink="http://www.w3.org/1999/xlink" content-type="dwc:verbatimCoordinates" xlink:type="simple"><named-content content-type="geo-json" specific-use="{&#34;type&#34;:&#34;Point&#34;,&#34;coordinates&#34;:[-83.135800,35.007500]}" id="NCID0E14HM" xlink:type="simple">35.0075, -83.1358</named-content></named-content>; 18 Jul. 2015; S. Myers leg.; SSM97 and SSM248, CUAC000169311 and CUAC000170594; • 5 ♂, 7 ♀; <bold>Macon Co.</bold>; Coweeta Hydrological Lab, ca. 13 mi west of Highlands; <named-content xmlns:xlink="http://www.w3.org/1999/xlink" content-type="dwc:verbatimCoordinates" xlink:type="simple"><named-content content-type="geo-json" specific-use="{&#34;type&#34;:&#34;Point&#34;,&#34;coordinates&#34;:[-83.451000,35.045000]}" id="NCID0EK5HM" xlink:type="simple">35.045, -83.451</named-content></named-content>; 8 Aug. 1965; H.R. Steeves leg.; <named-content xmlns:xlink="http://www.w3.org/1999/xlink" content-type="dwc:institutional_code" xlink:title="Carnegie Museum of Natural History" xlink:href="http://grbio.org/institution/carnegie-museum-natural-history" xlink:type="simple">CMNH</named-content>; • 8 ♂, 30 ♀; <bold>Macon Co.</bold>; Coweeta Hydrological Lab, ca. 13 mi west of Highlands; <named-content xmlns:xlink="http://www.w3.org/1999/xlink" content-type="dwc:verbatimCoordinates" xlink:type="simple"><named-content content-type="geo-json" specific-use="{&#34;type&#34;:&#34;Point&#34;,&#34;coordinates&#34;:[-83.451000,35.045000]}" id="NCID0EY5HM" xlink:type="simple">35.045, -83.451</named-content></named-content>; 22 May 1965; H.R. Steeves leg.; • 47 ♂, 63 ♀; <bold>Macon Co.</bold>; Coweeta Hydrological Lab, ca. 13 mi west of Highlands; <named-content xmlns:xlink="http://www.w3.org/1999/xlink" content-type="dwc:verbatimCoordinates" xlink:type="simple"><named-content content-type="geo-json" specific-use="{&#34;type&#34;:&#34;Point&#34;,&#34;coordinates&#34;:[-83.451000,35.045000]}" id="NCID0EC6HM" xlink:type="simple">35.045, -83.451</named-content></named-content>; 23 May 1965; H.R. Steeves leg.; • 11 ♂; <bold>Macon Co.</bold>; Coweeta Hydrological Lab, ca. 13 mi west of Highlands; <named-content xmlns:xlink="http://www.w3.org/1999/xlink" content-type="dwc:verbatimCoordinates" xlink:type="simple"><named-content content-type="geo-json" specific-use="{&#34;type&#34;:&#34;Point&#34;,&#34;coordinates&#34;:[-83.451000,35.045000]}" id="NCID0EM6HM" xlink:type="simple">35.045, -83.451</named-content></named-content>; no date; H.R. Steeves leg.; • 2 ♂, 1 ♀; <bold>Macon Co.</bold>; Coweeta Hydrological Lab; <named-content xmlns:xlink="http://www.w3.org/1999/xlink" content-type="dwc:verbatimCoordinates" xlink:type="simple"><named-content content-type="geo-json" specific-use="{&#34;type&#34;:&#34;Point&#34;,&#34;coordinates&#34;:[-85.451000,35.045000]}" id="NCID0EW6HM" xlink:type="simple">35.045, -85.451</named-content></named-content>; 8 Jun. 1973; W. Suter leg.; • 1 ♂, 7 ♀; <bold>Macon Co.</bold>; Highlands vicinity; <named-content xmlns:xlink="http://www.w3.org/1999/xlink" content-type="dwc:verbatimCoordinates" xlink:type="simple"><named-content content-type="geo-json" specific-use="{&#34;type&#34;:&#34;Point&#34;,&#34;coordinates&#34;:[-83.190000,35.050000]}" id="NCID0EAAIM" xlink:type="simple">35.05, -83.19</named-content></named-content>; 7 Jul. 1981; J. Pakaluk leg.; • 1 ♂; <bold>Macon Co.</bold>; Turtle Pond Creek, ca. 4 mi west northwest of Highlands; <named-content xmlns:xlink="http://www.w3.org/1999/xlink" content-type="dwc:verbatimCoordinates" xlink:type="simple"><named-content content-type="geo-json" specific-use="{&#34;type&#34;:&#34;Point&#34;,&#34;coordinates&#34;:[-83.260000,35.060000]}" id="NCID0EKAIM" xlink:type="simple">35.06, -83.26</named-content></named-content>; 8 Aug. 1970; T.C. Barr leg.; • 1 ♂, 1 ♀; <bold>Macon Co.</bold>; Dry Fall, Cullasaja River; <named-content xmlns:xlink="http://www.w3.org/1999/xlink" content-type="dwc:verbatimCoordinates" xlink:type="simple"><named-content content-type="geo-json" specific-use="{&#34;type&#34;:&#34;Point&#34;,&#34;coordinates&#34;:[-83.238000,35.067000]}" id="NCID0EUAIM" xlink:type="simple">35.067, -83.238</named-content></named-content>; 27 Jun. 1949; J.M. Valentine leg.; • 1 ♂; <bold>Macon Co.</bold>; Jones Gap; <named-content xmlns:xlink="http://www.w3.org/1999/xlink" content-type="dwc:verbatimCoordinates" xlink:type="simple"><named-content content-type="geo-json" specific-use="{&#34;type&#34;:&#34;Point&#34;,&#34;coordinates&#34;:[-83.292300,35.078500]}" id="NCID0E5AIM" xlink:type="simple">35.0785, -83.2923</named-content></named-content>; 22 Jul. 2015; S. Myers leg.; SSM173, CUAC000169310; • 26 ♂, 31 ♀; <bold>Macon Co.</bold>; 4 mi northwest of Highlands near Buckhorn Gap; <named-content xmlns:xlink="http://www.w3.org/1999/xlink" content-type="dwc:verbatimCoordinates" xlink:type="simple"><named-content content-type="geo-json" specific-use="{&#34;type&#34;:&#34;Point&#34;,&#34;coordinates&#34;:[-83.260000,35.085000]}" id="NCID0EOBIM" xlink:type="simple">35.0850, -83.2600</named-content></named-content>; 22 Aug. 1982; J. Pakaluk leg.; • 3 ♂, 4 ♀, 2 unsexed; <bold>Macon Co.</bold>; 0.6 mi northeast of Goldmine, California Ridge; <named-content xmlns:xlink="http://www.w3.org/1999/xlink" content-type="dwc:verbatimCoordinates" xlink:type="simple"><named-content content-type="geo-json" specific-use="{&#34;type&#34;:&#34;Point&#34;,&#34;coordinates&#34;:[-83.271000,35.110000]}" id="NCID0EYBIM" xlink:type="simple">35.110, -83.2710</named-content></named-content>; 14 May 1971; T.C. Barr leg.; • 8 ♂, 2 ♀; <bold>Macon Co.</bold>; 0.2 mi southeast of Old Road Gap; <named-content xmlns:xlink="http://www.w3.org/1999/xlink" content-type="dwc:verbatimCoordinates" xlink:type="simple"><named-content content-type="geo-json" specific-use="{&#34;type&#34;:&#34;Point&#34;,&#34;coordinates&#34;:[-83.726000,35.173000]}" id="NCID0ECCIM" xlink:type="simple">35.173, -83.726</named-content></named-content>; 15 May 1971; T.C. Barr leg.; • 2 ♂; <bold>Macon Co.</bold>; Nantahala National Forest, Copper Ridge Bald; <named-content xmlns:xlink="http://www.w3.org/1999/xlink" content-type="dwc:verbatimCoordinates" xlink:type="simple"><named-content content-type="geo-json" specific-use="{&#34;type&#34;:&#34;Point&#34;,&#34;coordinates&#34;:[-83.559600,35.234800]}" id="NCID0EMCIM" xlink:type="simple">35.2348, -83.5596</named-content></named-content>; 15 Sep. 2020; F. Etzler leg.; CWH-504 and CWH-505, CUAC000182306 and CUAC000182307; • 1 ♂; <bold>Macon Co.</bold>; Nantahala National Forest, Cowee Bald; <named-content xmlns:xlink="http://www.w3.org/1999/xlink" content-type="dwc:verbatimCoordinates" xlink:type="simple"><named-content content-type="geo-json" specific-use="{&#34;type&#34;:&#34;Point&#34;,&#34;coordinates&#34;:[-83.335000,35.326900]}" id="NCID0EWCIM" xlink:type="simple">35.3269, -83.3350</named-content></named-content>; 15 Sep. 2020; F. Etzler leg.; CWH-507, CUAC000182309; • <bold>South Carolina</bold> • 1 ♀; <bold>Oconee Co.</bold>; Sumter National Forest, Doran Creek, off Spy Rock Road; <named-content xmlns:xlink="http://www.w3.org/1999/xlink" content-type="dwc:verbatimCoordinates" xlink:type="simple"><named-content content-type="geo-json" specific-use="{&#34;type&#34;:&#34;Point&#34;,&#34;coordinates&#34;:[-83.224400,34.751200]}" id="NCID0ECDIM" xlink:type="simple">34.7512, -83.2244</named-content></named-content>; 30 Mar. 2021; C.W. Harden and L.M. Thompson leg.; CWH-357, CUAC000169305; • 3 ♂, 1 ♀; <bold>Oconee Co.</bold>; 7 mi south of NC state line on Highway 107; <named-content xmlns:xlink="http://www.w3.org/1999/xlink" content-type="dwc:verbatimCoordinates" xlink:type="simple"><named-content content-type="geo-json" specific-use="{&#34;type&#34;:&#34;Point&#34;,&#34;coordinates&#34;:[-83.089000,34.942000]}" id="NCID0EMDIM" xlink:type="simple">34.942, -83.089</named-content></named-content>; 29 May 1983; D.S. Chandler leg.; LSAM0295327 to LSAM0295330; • 8 ♀; <bold>Oconee Co.</bold>; Coon Branch Natural Area; <named-content xmlns:xlink="http://www.w3.org/1999/xlink" content-type="dwc:verbatimCoordinates" xlink:type="simple"><named-content content-type="geo-json" specific-use="{&#34;type&#34;:&#34;Point&#34;,&#34;coordinates&#34;:[-82.997000,35.017000]}" id="NCID0E3DIM" xlink:type="simple">35.017, -82.997</named-content></named-content>; 18 Oct. 2020; C.W. Harden leg.; • 8 ♂; <bold>Oconee Co.</bold>; Coon Branch Natural Area; <named-content xmlns:xlink="http://www.w3.org/1999/xlink" content-type="dwc:verbatimCoordinates" xlink:type="simple"><named-content content-type="geo-json" specific-use="{&#34;type&#34;:&#34;Point&#34;,&#34;coordinates&#34;:[-83.000000,35.020000]}" id="NCID0EGEIM" xlink:type="simple">35.0200, -83.0000</named-content></named-content>; 21 Jun. 2018; B. Owens and C. Carlton leg.; CWH-103 to CWH-110, CUAC000169292 to CUAC000169299; • 10 ♀; <bold>Oconee Co.</bold>; Coon Branch Natural Area; <named-content xmlns:xlink="http://www.w3.org/1999/xlink" content-type="dwc:verbatimCoordinates" xlink:type="simple"><named-content content-type="geo-json" specific-use="{&#34;type&#34;:&#34;Point&#34;,&#34;coordinates&#34;:[-83.000000,35.020000]}" id="NCID0EQEIM" xlink:type="simple">35.0200, -83.0000</named-content></named-content>; 21 Jun. 2018; B. Owens and C. Carlton leg.; CUAC000169300 to CUAC000169316; • 1 ♂, 1 ♀; <bold>Oconee Co.</bold>; Coon Branch Natural Area; <named-content xmlns:xlink="http://www.w3.org/1999/xlink" content-type="dwc:verbatimCoordinates" xlink:type="simple"><named-content content-type="geo-json" specific-use="{&#34;type&#34;:&#34;Point&#34;,&#34;coordinates&#34;:[-83.005000,35.025600]}" id="NCID0E1EIM" xlink:type="simple">35.0256, -83.0050</named-content></named-content>; 2 Oct. 2021; C.W. Harden leg.</p></tp:treatment-sec><tp:treatment-sec sec-type="Literature records" id="SECID0E6EIM"><title>Literature records.</title><p><bold>USA</bold> • <bold>Tennessee</bold> • <bold>Blount Co.</bold>; Great Smoky Mountains National Park, upper Gregory Ridge Trail; <named-content xmlns:xlink="http://www.w3.org/1999/xlink" content-type="dwc:verbatimCoordinates" xlink:type="simple"><named-content content-type="geo-json" specific-use="{&#34;type&#34;:&#34;Point&#34;,&#34;coordinates&#34;:[-83.853000,35.526800]}" id="NCID0EOFIM" xlink:type="simple">35.5268, -83.8530</named-content></named-content>; 12 Apr. 2006; A.K. Tishechkin leg.; • <bold>Blount Co.</bold>; Great Smoky Mountains National Park, upper Gregory Ridge Trail; <named-content xmlns:xlink="http://www.w3.org/1999/xlink" content-type="dwc:verbatimCoordinates" xlink:type="simple"><named-content content-type="geo-json" specific-use="{&#34;type&#34;:&#34;Point&#34;,&#34;coordinates&#34;:[-83.841600,35.558300]}" id="NCID0E5FIM" xlink:type="simple">35.5583, -83.8416</named-content></named-content>; 28 Jul. 2004; A.K. Tishechkin leg.</p></tp:treatment-sec><tp:treatment-sec sec-type="diagnosis" id="SECID0EJGIM"><title>Diagnosis.</title><p>The male genitalia are unique: the median lobe is strongly curved and twisted dorsally, lacking a prominent dorsal projection apically; the flagellum is short and rotated dorsally so that in right dorsolateral view it is seen through the base. The female spermatheca is S-shaped (Fig. <xref ref-type="fig" rid="F21">21P</xref>), with the basal bend shallower than that in <italic><tp:taxon-name><tp:taxon-name-part taxon-name-part-type="genus" reg="Anillinus">A.</tp:taxon-name-part><tp:taxon-name-part taxon-name-part-type="species" reg="loweae">loweae</tp:taxon-name-part></tp:taxon-name></italic> and <italic><tp:taxon-name><tp:taxon-name-part taxon-name-part-type="genus" reg="Anillinus">A.</tp:taxon-name-part><tp:taxon-name-part taxon-name-part-type="species" reg="merritti">merritti</tp:taxon-name-part></tp:taxon-name></italic>. The spermathecal duct is short and not coiled. In SC, females are smaller than those of other <italic><tp:taxon-name><tp:taxon-name-part taxon-name-part-type="genus" reg="Anillinus"/><tp:taxon-name-part taxon-name-part-type="species" reg="loweae">loweae</tp:taxon-name-part></tp:taxon-name></italic>-group species (Fig. <xref ref-type="fig" rid="F39">39C</xref>).</p><fig id="F39" position="float" orientation="portrait"><object-id xmlns:xlink="http://www.w3.org/1999/xlink" content-type="doi" xlink:type="simple">10.3897/zookeys.1209.125897.figure39</object-id><object-id xmlns:xlink="http://www.w3.org/1999/xlink" content-type="zenodo_dep_id" xlink:type="simple">13291766</object-id><object-id xmlns:xlink="http://www.w3.org/1999/xlink" content-type="arpha" xlink:type="simple">C56D6B6C-28E6-50F9-85C7-47F8AC1D437F</object-id><label>Figure 39.</label><caption><p>Dorsal habitus of female <italic><tp:taxon-name><tp:taxon-name-part taxon-name-part-type="genus" reg="Anillinus">Anillinus</tp:taxon-name-part></tp:taxon-name></italic> in the <italic><tp:taxon-name><tp:taxon-name-part taxon-name-part-type="genus" reg="Anillinus"/><tp:taxon-name-part taxon-name-part-type="species" reg="loweae">loweae</tp:taxon-name-part></tp:taxon-name></italic> group <bold>A</bold><italic><tp:taxon-name><tp:taxon-name-part taxon-name-part-type="genus" reg="Anillinus">Anillinus</tp:taxon-name-part><tp:taxon-name-part taxon-name-part-type="species" reg="merritti">merritti</tp:taxon-name-part></tp:taxon-name></italic>, sloped-humeri form (Georgia, Rabun Bald) <bold>B</bold><italic><tp:taxon-name><tp:taxon-name-part taxon-name-part-type="genus" reg="Anillinus">Anillinus</tp:taxon-name-part><tp:taxon-name-part taxon-name-part-type="species" reg="loweae">loweae</tp:taxon-name-part></tp:taxon-name></italic> (Georgia, Rabun Cliffs) <bold>C</bold><italic><tp:taxon-name><tp:taxon-name-part taxon-name-part-type="genus" reg="Anillinus">Anillinus</tp:taxon-name-part><tp:taxon-name-part taxon-name-part-type="species" reg="cherokee">cherokee</tp:taxon-name-part></tp:taxon-name></italic> (South Carolina, Coon Branch). Scale bars: 1 mm.</p></caption><graphic xmlns:xlink="http://www.w3.org/1999/xlink" xlink:href="zookeys-1209-069_article-125897__-g039.jpg" position="float" orientation="portrait" xlink:type="simple" id="oo_1110378.jpg"><uri content-type="original_file" xlink:type="simple">https://binary.pensoft.net/fig/1110378</uri></graphic></fig></tp:treatment-sec><tp:treatment-sec sec-type="distribution" id="SECID0E3JIM"><title>Distribution.</title><p>Western Smokies (Blount Co., TN) south to Graham Co, NC and east to Rabun Co, GA and Oconee Co, SC (Fig. <xref ref-type="fig" rid="F38">38</xref>).</p></tp:treatment-sec><tp:treatment-sec sec-type="Sympatry" id="SECID0EGKIM"><title>Sympatry.</title><p>In SC, specimens of <italic><tp:taxon-name><tp:taxon-name-part taxon-name-part-type="genus" reg="Anillinus">A.</tp:taxon-name-part><tp:taxon-name-part taxon-name-part-type="species" reg="cherokee">cherokee</tp:taxon-name-part></tp:taxon-name></italic> have been collected with <italic><tp:taxon-name><tp:taxon-name-part taxon-name-part-type="genus" reg="Anillinus">A.</tp:taxon-name-part><tp:taxon-name-part taxon-name-part-type="species" reg="murrayae">murrayae</tp:taxon-name-part></tp:taxon-name></italic>, <italic><tp:taxon-name><tp:taxon-name-part taxon-name-part-type="genus" reg="Anillinus">A.</tp:taxon-name-part></tp:taxon-name></italic> sp. “South Carolina, Coon Branch”, and <italic><tp:taxon-name><tp:taxon-name-part taxon-name-part-type="genus" reg="Serranillus">S.</tp:taxon-name-part><tp:taxon-name-part taxon-name-part-type="species" reg="dunavani">dunavani</tp:taxon-name-part></tp:taxon-name></italic> at Coon Branch, Oconee Co. At Rabun Bald, GA, <italic><tp:taxon-name><tp:taxon-name-part taxon-name-part-type="genus" reg="Anillinus">A.</tp:taxon-name-part><tp:taxon-name-part taxon-name-part-type="species" reg="cherokee">cherokee</tp:taxon-name-part></tp:taxon-name></italic> co-occurs with the closely-related species <italic><tp:taxon-name><tp:taxon-name-part taxon-name-part-type="genus" reg="Anillinus">A.</tp:taxon-name-part><tp:taxon-name-part taxon-name-part-type="species" reg="merritti">merritti</tp:taxon-name-part></tp:taxon-name></italic>.</p></tp:treatment-sec><tp:treatment-sec sec-type="natural history" id="SECID0EKMIM"><title>Natural history.</title><p>Specimens examined were collected from sifted litter, sifted woody debris, underneath rocks, soil washing, and buried pipe traps. <xref ref-type="bibr" rid="B30">Ferro et al. (2012)</xref> found <italic><tp:taxon-name><tp:taxon-name-part taxon-name-part-type="genus" reg="Anillinus">A.</tp:taxon-name-part><tp:taxon-name-part taxon-name-part-type="species" reg="cherokee">cherokee</tp:taxon-name-part></tp:taxon-name></italic> to be significantly associated with primary forest.</p></tp:treatment-sec><tp:treatment-sec sec-type="notes" id="SECID0E6MIM"><title>Notes.</title><p>Jeannel’s illustration of the aedeagus of <italic><tp:taxon-name><tp:taxon-name-part taxon-name-part-type="genus" reg="Anillinus">Anillinus</tp:taxon-name-part><tp:taxon-name-part taxon-name-part-type="species" reg="dohrni">dohrni</tp:taxon-name-part></tp:taxon-name></italic> (Ehlers) (1963a, fig. 64) is identical to the appearance of that of <italic><tp:taxon-name><tp:taxon-name-part taxon-name-part-type="genus" reg="Anillinus">A.</tp:taxon-name-part><tp:taxon-name-part taxon-name-part-type="species" reg="cherokee">cherokee</tp:taxon-name-part></tp:taxon-name></italic> in left lateral aspect. The specimen figured was collected in Clayton, GA, within the known range of <italic><tp:taxon-name><tp:taxon-name-part taxon-name-part-type="genus" reg="Anillinus">A.</tp:taxon-name-part><tp:taxon-name-part taxon-name-part-type="species" reg="cherokee">cherokee</tp:taxon-name-part></tp:taxon-name></italic>. The specimen Jeannel had before him was most likely a member of <italic><tp:taxon-name><tp:taxon-name-part taxon-name-part-type="genus" reg="Anillinus">A.</tp:taxon-name-part><tp:taxon-name-part taxon-name-part-type="species" reg="cherokee">cherokee</tp:taxon-name-part></tp:taxon-name></italic>. The identity of <italic><tp:taxon-name><tp:taxon-name-part taxon-name-part-type="genus" reg="Anillinus">A.</tp:taxon-name-part><tp:taxon-name-part taxon-name-part-type="species" reg="dohrni">dohrni</tp:taxon-name-part></tp:taxon-name></italic> remains unknown; the female type (Academy of Natural Sciences, Philadelphia) is labeled “Florida” without further information. Images of the type sent to us by J. Weintraub show the specimen to be in good condition, with an <abbrev xmlns:xlink="http://www.w3.org/1999/xlink" xlink:title="Apparent body length, measured from anterior edge of clypeus to apex of elytra" id="ABBRID0E3OIM" xlink:type="simple">ABL</abbrev> of 1.60 mm and a moderately convex habitus similar to females of several species groups of <italic><tp:taxon-name><tp:taxon-name-part taxon-name-part-type="genus" reg="Anillinus">Anillinus</tp:taxon-name-part></tp:taxon-name></italic>.</p></tp:treatment-sec><tp:treatment-sec><!--Section generated to contain objects referenced in tp:taxon-treatment.--><fig id="F21" position="float" orientation="portrait"><object-id xmlns:xlink="http://www.w3.org/1999/xlink" content-type="doi" xlink:type="simple">10.3897/zookeys.1209.125897.figure21</object-id><object-id xmlns:xlink="http://www.w3.org/1999/xlink" content-type="zenodo_dep_id" xlink:type="simple">13291726</object-id><object-id xmlns:xlink="http://www.w3.org/1999/xlink" content-type="arpha" xlink:type="simple">53122AF1-B006-50D6-9F48-37E6090802F9</object-id><label>Figure 21.</label><caption><p>Spermathecae of <tp:taxon-name><tp:taxon-name-part taxon-name-part-type="tribe">Anillini</tp:taxon-name-part></tp:taxon-name> species <bold>A, B</bold><italic><tp:taxon-name><tp:taxon-name-part taxon-name-part-type="genus" reg="Anillinus">Anillinus</tp:taxon-name-part><tp:taxon-name-part taxon-name-part-type="species" reg="chandleri">chandleri</tp:taxon-name-part></tp:taxon-name></italic><bold>C</bold><italic><tp:taxon-name><tp:taxon-name-part taxon-name-part-type="genus" reg="Anillinus">Anillinus</tp:taxon-name-part><tp:taxon-name-part taxon-name-part-type="species" reg="castaneus">castaneus</tp:taxon-name-part></tp:taxon-name></italic><bold>D</bold><italic><tp:taxon-name><tp:taxon-name-part taxon-name-part-type="genus" reg="Anillinus">Anillinus</tp:taxon-name-part><tp:taxon-name-part taxon-name-part-type="species" reg="murrayae">murrayae</tp:taxon-name-part></tp:taxon-name></italic><bold>E</bold><italic><tp:taxon-name><tp:taxon-name-part taxon-name-part-type="genus" reg="Anillinus">Anillinus</tp:taxon-name-part><tp:taxon-name-part taxon-name-part-type="species" reg="simplex">simplex</tp:taxon-name-part></tp:taxon-name></italic><bold>F</bold><italic><tp:taxon-name><tp:taxon-name-part taxon-name-part-type="genus" reg="Anillinus">Anillinus</tp:taxon-name-part><tp:taxon-name-part taxon-name-part-type="species" reg="dentatus">dentatus</tp:taxon-name-part></tp:taxon-name></italic><bold>G</bold><italic><tp:taxon-name><tp:taxon-name-part taxon-name-part-type="genus" reg="Anillinus">Anillinus</tp:taxon-name-part></tp:taxon-name></italic> sp. “South Carolina, Coon Branch” <bold>H</bold><italic><tp:taxon-name><tp:taxon-name-part taxon-name-part-type="genus" reg="Anillinus">Anillinus</tp:taxon-name-part><tp:taxon-name-part taxon-name-part-type="species" reg="micamicus">micamicus</tp:taxon-name-part></tp:taxon-name></italic><bold>I</bold><italic><tp:taxon-name><tp:taxon-name-part taxon-name-part-type="genus" reg="Anillinus">Anillinus</tp:taxon-name-part><tp:taxon-name-part taxon-name-part-type="species" reg="mica">mica</tp:taxon-name-part></tp:taxon-name></italic><bold>J</bold><italic><tp:taxon-name><tp:taxon-name-part taxon-name-part-type="genus" reg="Anillinus">Anillinus</tp:taxon-name-part><tp:taxon-name-part taxon-name-part-type="species" reg="choestoea">choestoea</tp:taxon-name-part></tp:taxon-name></italic><bold>K</bold><italic><tp:taxon-name><tp:taxon-name-part taxon-name-part-type="genus" reg="Anillinus">Anillinus</tp:taxon-name-part><tp:taxon-name-part taxon-name-part-type="species" reg="seneca">seneca</tp:taxon-name-part></tp:taxon-name></italic><bold>L</bold><italic><tp:taxon-name><tp:taxon-name-part taxon-name-part-type="genus" reg="Anillinus">Anillinus</tp:taxon-name-part><tp:taxon-name-part taxon-name-part-type="species" reg="montrex">montrex</tp:taxon-name-part></tp:taxon-name></italic><bold>M</bold><italic><tp:taxon-name><tp:taxon-name-part taxon-name-part-type="genus" reg="Anillinus">Anillinus</tp:taxon-name-part><tp:taxon-name-part taxon-name-part-type="species" reg="arenicollis">arenicollis</tp:taxon-name-part></tp:taxon-name></italic><bold>N</bold><italic><tp:taxon-name><tp:taxon-name-part taxon-name-part-type="genus" reg="Anillinus">Anillinus</tp:taxon-name-part><tp:taxon-name-part taxon-name-part-type="species" reg="jancae">jancae</tp:taxon-name-part></tp:taxon-name></italic><bold>O</bold><tp:taxon-name><tp:taxon-name-part taxon-name-part-type="genus" reg="Anillinus">Anillinus</tp:taxon-name-part><tp:taxon-name-part taxon-name-part-type="uncertainty-rank">cf.</tp:taxon-name-part><tp:taxon-name-part taxon-name-part-type="species" reg="nantahala">nantahala</tp:taxon-name-part></tp:taxon-name><bold>P</bold><italic><tp:taxon-name><tp:taxon-name-part taxon-name-part-type="genus" reg="Anillinus">Anillinus</tp:taxon-name-part><tp:taxon-name-part taxon-name-part-type="species" reg="cherokee">cherokee</tp:taxon-name-part></tp:taxon-name></italic><bold>Q</bold><italic><tp:taxon-name><tp:taxon-name-part taxon-name-part-type="genus" reg="Anillinus">Anillinus</tp:taxon-name-part><tp:taxon-name-part taxon-name-part-type="species" reg="loweae">loweae</tp:taxon-name-part></tp:taxon-name></italic><bold>R</bold><italic><tp:taxon-name><tp:taxon-name-part taxon-name-part-type="genus" reg="Anillinus">Anillinus</tp:taxon-name-part><tp:taxon-name-part taxon-name-part-type="species" reg="merritti">merritti</tp:taxon-name-part></tp:taxon-name></italic><bold>S</bold><italic><tp:taxon-name><tp:taxon-name-part taxon-name-part-type="genus" reg="Serranillus">Serranillus</tp:taxon-name-part><tp:taxon-name-part taxon-name-part-type="species" reg="dunavani">dunavani</tp:taxon-name-part></tp:taxon-name></italic><bold>T</bold><italic><tp:taxon-name><tp:taxon-name-part taxon-name-part-type="genus" reg="Serranillus">Serranillus</tp:taxon-name-part><tp:taxon-name-part taxon-name-part-type="species" reg="jeanneli">jeanneli</tp:taxon-name-part></tp:taxon-name></italic>. Scale bar: 0.1 mm.</p></caption><graphic xmlns:xlink="http://www.w3.org/1999/xlink" xlink:href="zookeys-1209-069_article-125897__-g021.jpg" position="float" orientation="portrait" xlink:type="simple" id="oo_1110360.jpg"><uri content-type="original_file" xlink:type="simple">https://binary.pensoft.net/fig/1110360</uri></graphic></fig><fig id="F24" position="float" orientation="portrait"><object-id xmlns:xlink="http://www.w3.org/1999/xlink" content-type="doi" xlink:type="simple">10.3897/zookeys.1209.125897.figure24</object-id><object-id xmlns:xlink="http://www.w3.org/1999/xlink" content-type="zenodo_dep_id" xlink:type="simple">13291732</object-id><object-id xmlns:xlink="http://www.w3.org/1999/xlink" content-type="arpha" xlink:type="simple">19EABD55-6E7F-57E2-B16F-031A8779DD90</object-id><label>Figure 24.</label><caption><p>Male ring sclerite, ventral aspect. <bold>A</bold><italic><tp:taxon-name><tp:taxon-name-part taxon-name-part-type="genus" reg="Anillinus">Anillinus</tp:taxon-name-part><tp:taxon-name-part taxon-name-part-type="species" reg="chandleri">chandleri</tp:taxon-name-part></tp:taxon-name></italic><bold>B</bold><italic><tp:taxon-name><tp:taxon-name-part taxon-name-part-type="genus" reg="Anillinus">Anillinus</tp:taxon-name-part><tp:taxon-name-part taxon-name-part-type="species" reg="castaneus">castaneus</tp:taxon-name-part></tp:taxon-name></italic><bold>C</bold><italic><tp:taxon-name><tp:taxon-name-part taxon-name-part-type="genus" reg="Anillinus">Anillinus</tp:taxon-name-part></tp:taxon-name></italic> sp. “South Carolina, Chestnut Ridge” <bold>D</bold><italic><tp:taxon-name><tp:taxon-name-part taxon-name-part-type="genus" reg="Anillinus">Anillinus</tp:taxon-name-part><tp:taxon-name-part taxon-name-part-type="species" reg="murrayae">murrayae</tp:taxon-name-part></tp:taxon-name></italic><bold>E</bold><italic><tp:taxon-name><tp:taxon-name-part taxon-name-part-type="genus" reg="Anillinus">Anillinus</tp:taxon-name-part><tp:taxon-name-part taxon-name-part-type="species" reg="simplex">simplex</tp:taxon-name-part></tp:taxon-name></italic><bold>F</bold><italic><tp:taxon-name><tp:taxon-name-part taxon-name-part-type="genus" reg="Anillinus">Anillinus</tp:taxon-name-part><tp:taxon-name-part taxon-name-part-type="species" reg="dentatus">dentatus</tp:taxon-name-part></tp:taxon-name></italic><bold>G</bold><italic><tp:taxon-name><tp:taxon-name-part taxon-name-part-type="genus" reg="Anillinus">Anillinus</tp:taxon-name-part><tp:taxon-name-part taxon-name-part-type="species" reg="mica">mica</tp:taxon-name-part></tp:taxon-name></italic><bold>H</bold><italic><tp:taxon-name><tp:taxon-name-part taxon-name-part-type="genus" reg="Anillinus">Anillinus</tp:taxon-name-part><tp:taxon-name-part taxon-name-part-type="species" reg="micamicus">micamicus</tp:taxon-name-part></tp:taxon-name></italic><bold>I</bold><italic><tp:taxon-name><tp:taxon-name-part taxon-name-part-type="genus" reg="Anillinus">Anillinus</tp:taxon-name-part><tp:taxon-name-part taxon-name-part-type="species" reg="choestoea">choestoea</tp:taxon-name-part></tp:taxon-name></italic><bold>J</bold><italic><tp:taxon-name><tp:taxon-name-part taxon-name-part-type="genus" reg="Anillinus">Anillinus</tp:taxon-name-part><tp:taxon-name-part taxon-name-part-type="species" reg="seneca">seneca</tp:taxon-name-part></tp:taxon-name></italic><bold>K</bold><italic><tp:taxon-name><tp:taxon-name-part taxon-name-part-type="genus" reg="Anillinus">Anillinus</tp:taxon-name-part><tp:taxon-name-part taxon-name-part-type="species" reg="arenicollis">arenicollis</tp:taxon-name-part></tp:taxon-name></italic><bold>L</bold><italic><tp:taxon-name><tp:taxon-name-part taxon-name-part-type="genus" reg="Anillinus">Anillinus</tp:taxon-name-part><tp:taxon-name-part taxon-name-part-type="species" reg="montrex">montrex</tp:taxon-name-part></tp:taxon-name></italic><bold>M</bold><italic><tp:taxon-name><tp:taxon-name-part taxon-name-part-type="genus" reg="Anillinus">Anillinus</tp:taxon-name-part><tp:taxon-name-part taxon-name-part-type="species" reg="jancae">jancae</tp:taxon-name-part></tp:taxon-name></italic><bold>N</bold><italic><tp:taxon-name><tp:taxon-name-part taxon-name-part-type="genus" reg="Anillinus">Anillinus</tp:taxon-name-part><tp:taxon-name-part taxon-name-part-type="species" reg="loweae">loweae</tp:taxon-name-part></tp:taxon-name></italic><bold>O</bold><italic><tp:taxon-name><tp:taxon-name-part taxon-name-part-type="genus" reg="Anillinus">Anillinus</tp:taxon-name-part><tp:taxon-name-part taxon-name-part-type="species" reg="cherokee">cherokee</tp:taxon-name-part></tp:taxon-name></italic><bold>P</bold><italic><tp:taxon-name><tp:taxon-name-part taxon-name-part-type="genus" reg="Anillinus">Anillinus</tp:taxon-name-part><tp:taxon-name-part taxon-name-part-type="species" reg="merritti">merritti</tp:taxon-name-part></tp:taxon-name></italic>. Scale bar: 0.5 mm.</p></caption><graphic xmlns:xlink="http://www.w3.org/1999/xlink" xlink:href="zookeys-1209-069_article-125897__-g024.jpg" position="float" orientation="portrait" xlink:type="simple" id="oo_1110363.jpg"><uri content-type="original_file" xlink:type="simple">https://binary.pensoft.net/fig/1110363</uri></graphic></fig><fig id="F25" position="float" orientation="portrait"><object-id xmlns:xlink="http://www.w3.org/1999/xlink" content-type="doi" xlink:type="simple">10.3897/zookeys.1209.125897.figure25</object-id><object-id xmlns:xlink="http://www.w3.org/1999/xlink" content-type="zenodo_dep_id" xlink:type="simple">13291734</object-id><object-id xmlns:xlink="http://www.w3.org/1999/xlink" content-type="arpha" xlink:type="simple">E5DC833C-536C-5551-87FC-BFBE76F1C143</object-id><label>Figure 25.</label><caption><p><tp:taxon-name><tp:taxon-name-part taxon-name-part-type="tribe">Anillini</tp:taxon-name-part></tp:taxon-name> habitat in South Carolina <bold>A</bold> Waldrop Stone Falls, Pickens Co. (<italic><tp:taxon-name><tp:taxon-name-part taxon-name-part-type="genus" reg="Anillinus">Anillinus</tp:taxon-name-part><tp:taxon-name-part taxon-name-part-type="species" reg="mica">mica</tp:taxon-name-part></tp:taxon-name></italic>, <italic><tp:taxon-name><tp:taxon-name-part taxon-name-part-type="genus" reg="Anillinus">Anillinus</tp:taxon-name-part><tp:taxon-name-part taxon-name-part-type="species" reg="micamicus">micamicus</tp:taxon-name-part></tp:taxon-name></italic>, <italic><tp:taxon-name><tp:taxon-name-part taxon-name-part-type="genus" reg="Anillinus">Anillinus</tp:taxon-name-part><tp:taxon-name-part taxon-name-part-type="species" reg="murrayae">murrayae</tp:taxon-name-part></tp:taxon-name></italic>, <italic><tp:taxon-name><tp:taxon-name-part taxon-name-part-type="genus" reg="Serranillus">Serranillus</tp:taxon-name-part><tp:taxon-name-part taxon-name-part-type="species" reg="dunavani">dunavani</tp:taxon-name-part></tp:taxon-name></italic>) <bold>B</bold> Lower Whitewater River gorge, Oconee Co. (<italic><tp:taxon-name><tp:taxon-name-part taxon-name-part-type="genus" reg="Anillinus">Anillinus</tp:taxon-name-part><tp:taxon-name-part taxon-name-part-type="species" reg="cherokee">cherokee</tp:taxon-name-part></tp:taxon-name></italic>, <italic><tp:taxon-name><tp:taxon-name-part taxon-name-part-type="genus" reg="Anillinus">A.</tp:taxon-name-part><tp:taxon-name-part taxon-name-part-type="species" reg="murrayae">murrayae</tp:taxon-name-part></tp:taxon-name></italic>, <italic><tp:taxon-name><tp:taxon-name-part taxon-name-part-type="genus" reg="Anillinus">Anillinus</tp:taxon-name-part></tp:taxon-name></italic> sp. “South Carolina, Coon Branch”, <italic><tp:taxon-name><tp:taxon-name-part taxon-name-part-type="genus" reg="Serranillus">S.</tp:taxon-name-part><tp:taxon-name-part taxon-name-part-type="species" reg="dunavani">dunavani</tp:taxon-name-part></tp:taxon-name></italic>, <italic><tp:taxon-name><tp:taxon-name-part taxon-name-part-type="genus" reg="Serranillus">Serranillus</tp:taxon-name-part><tp:taxon-name-part taxon-name-part-type="species" reg="jeanneli">jeanneli</tp:taxon-name-part></tp:taxon-name></italic>, <italic><tp:taxon-name><tp:taxon-name-part taxon-name-part-type="genus" reg="Serranillus">Serranillus</tp:taxon-name-part></tp:taxon-name></italic> sp. “South Carolina, Coon Branch” <bold>C</bold> Long Cane Creek, Abbeville Co. (<italic><tp:taxon-name><tp:taxon-name-part taxon-name-part-type="genus" reg="Anillinus">Anillinus</tp:taxon-name-part><tp:taxon-name-part taxon-name-part-type="species" reg="chandleri">chandleri</tp:taxon-name-part></tp:taxon-name></italic>, <italic><tp:taxon-name><tp:taxon-name-part taxon-name-part-type="genus" reg="Anillinus">Anillinus</tp:taxon-name-part><tp:taxon-name-part taxon-name-part-type="species" reg="dentatus">dentatus</tp:taxon-name-part></tp:taxon-name></italic>, <italic><tp:taxon-name><tp:taxon-name-part taxon-name-part-type="genus" reg="Anillinus">Anillinus</tp:taxon-name-part><tp:taxon-name-part taxon-name-part-type="species" reg="jancae">jancae</tp:taxon-name-part></tp:taxon-name></italic>, <italic><tp:taxon-name><tp:taxon-name-part taxon-name-part-type="genus" reg="Serranillus">S.</tp:taxon-name-part><tp:taxon-name-part taxon-name-part-type="species" reg="dunavani">dunavani</tp:taxon-name-part></tp:taxon-name></italic>). The holotypes of <italic><tp:taxon-name><tp:taxon-name-part taxon-name-part-type="genus" reg="Anillinus">A.</tp:taxon-name-part><tp:taxon-name-part taxon-name-part-type="species" reg="mica">mica</tp:taxon-name-part></tp:taxon-name></italic> and <italic><tp:taxon-name><tp:taxon-name-part taxon-name-part-type="genus" reg="Anillinus">A.</tp:taxon-name-part><tp:taxon-name-part taxon-name-part-type="species" reg="micamicus">micamicus</tp:taxon-name-part></tp:taxon-name></italic> were collected under embedded rocks uphill of the wooden staircase in <bold>A</bold>. The holotype of <italic><tp:taxon-name><tp:taxon-name-part taxon-name-part-type="genus" reg="Anillinus">A.</tp:taxon-name-part><tp:taxon-name-part taxon-name-part-type="species" reg="jancae">jancae</tp:taxon-name-part></tp:taxon-name></italic> was collected in a pipe trap set on a hill just out of view in <bold>C</bold>.</p></caption><graphic xmlns:xlink="http://www.w3.org/1999/xlink" xlink:href="zookeys-1209-069_article-125897__-g025.jpg" position="float" orientation="portrait" xlink:type="simple" id="oo_1110364.jpg"><uri content-type="original_file" xlink:type="simple">https://binary.pensoft.net/fig/1110364</uri></graphic></fig><fig id="F38" position="float" orientation="portrait"><object-id xmlns:xlink="http://www.w3.org/1999/xlink" content-type="doi" xlink:type="simple">10.3897/zookeys.1209.125897.figure38</object-id><object-id xmlns:xlink="http://www.w3.org/1999/xlink" content-type="zenodo_dep_id" xlink:type="simple">13291764</object-id><object-id xmlns:xlink="http://www.w3.org/1999/xlink" content-type="arpha" xlink:type="simple">8488B128-C614-5E12-BD37-28A3102FDF33</object-id><label>Figure 38.</label><caption><p>Distribution map of <italic><tp:taxon-name><tp:taxon-name-part taxon-name-part-type="genus" reg="Anillinus"/><tp:taxon-name-part taxon-name-part-type="species" reg="langdoni">langdoni</tp:taxon-name-part></tp:taxon-name></italic>-group and <italic><tp:taxon-name><tp:taxon-name-part taxon-name-part-type="genus" reg="Anillinus"/><tp:taxon-name-part taxon-name-part-type="species" reg="loweae">loweae</tp:taxon-name-part></tp:taxon-name></italic>-group species that occur in South Carolina. Data are from <xref ref-type="bibr" rid="B39">Harden (2024)</xref>.</p></caption><graphic xmlns:xlink="http://www.w3.org/1999/xlink" xlink:href="zookeys-1209-069_article-125897__-g038.jpg" position="float" orientation="portrait" xlink:type="simple" id="oo_1110377.jpg"><uri content-type="original_file" xlink:type="simple">https://binary.pensoft.net/fig/1110377</uri></graphic></fig></tp:treatment-sec><ref-list><ref id="B39"><mixed-citation xmlns:xlink="http://www.w3.org/1999/xlink" xlink:type="simple"><person-group><name name-style="western"><surname>Harden</surname><given-names>CW</given-names></name></person-group> (<year>2024</year>) Distribution of Nearctic <tp:taxon-name><tp:taxon-name-part taxon-name-part-type="tribe">Anillini</tp:taxon-name-part></tp:taxon-name> (<tp:taxon-name><tp:taxon-name-part taxon-name-part-type="order">Coleoptera</tp:taxon-name-part></tp:taxon-name>, <tp:taxon-name><tp:taxon-name-part taxon-name-part-type="family">Carabidae</tp:taxon-name-part></tp:taxon-name>, <tp:taxon-name><tp:taxon-name-part taxon-name-part-type="subfamily">Trechinae</tp:taxon-name-part></tp:taxon-name>) (Version 01) [Data set]. Zenodo. <ext-link xlink:href="10.5281/zenodo.10983000" ext-link-type="doi" xlink:type="simple">https://doi.org/10.5281/zenodo.10983000</ext-link></mixed-citation></ref><ref id="B30"><mixed-citation xmlns:xlink="http://www.w3.org/1999/xlink" xlink:type="simple"><person-group><name name-style="western"><surname>Ferro</surname><given-names>ML</given-names></name><name name-style="western"><surname>Gimmel</surname><given-names>ML</given-names></name><name name-style="western"><surname>Harms</surname><given-names>KE</given-names></name><name name-style="western"><surname>Carlton</surname><given-names>CE</given-names></name></person-group> (<year>2012</year>) <article-title>Comparison of the <tp:taxon-name><tp:taxon-name-part taxon-name-part-type="order">Coleoptera</tp:taxon-name-part></tp:taxon-name> communities in leaf litter and rotten wood in Great Smoky Mountains National Park, USA.</article-title><source><tp:taxon-name><tp:taxon-name-part taxon-name-part-type="class">Insecta</tp:taxon-name-part></tp:taxon-name> Mundi</source><volume>0259</volume>: <fpage>1</fpage>–<lpage>58</lpage>.</mixed-citation></ref></ref-list></tp:taxon-treatment>
