# Supplementary material for: ﻿Systematics and biogeography of Appalachian Anillini, and a taxonomic review of the species of South Carolina (Coleoptera, Carabidae, Trechinae, Anillini)
Source: Zookeys. 2024 Aug 8;1209:69–197. doi: 10.3897/zookeys.1209.125897 (PMC11336398; doi:10.3897/zookeys.1209.125897)
Supplement: XML Treatment for Anillinus loweae [file zookeys.1209.125897-treatment28.xml]

<!DOCTYPE tp:taxon-treatment
  PUBLIC "-//TaxonX//DTD Taxonomic Treatment Publishing DTD v0 20100105//EN" "tax-treatment-NSO.dtd">
<tp:taxon-treatment xmlns:tp="http://www.plazi.org/taxpub"><tp:treatment-meta><kwd-group><label>Taxon classification</label><kwd>
                    <named-content content-type="kingdom">Animalia</named-content>
                  </kwd><kwd>
                    <named-content content-type="order">Coleoptera</named-content>
                  </kwd><kwd>
                    <named-content content-type="family">Carabidae</named-content>
                  </kwd></kwd-group><mixed-citation publication-type="journal"><person-group><name><surname>Harden</surname><given-names>Curt W.</given-names></name><name><surname>Caterino</surname><given-names>Michael S.</given-names></name></person-group><article-title>﻿Systematics and biogeography of Appalachian <tp:taxon-name><tp:taxon-name-part taxon-name-part-type="tribe">Anillini</tp:taxon-name-part></tp:taxon-name>, and a taxonomic review of the species of South Carolina (<tp:taxon-name><tp:taxon-name-part taxon-name-part-type="order">Coleoptera</tp:taxon-name-part></tp:taxon-name>, <tp:taxon-name><tp:taxon-name-part taxon-name-part-type="family">Carabidae</tp:taxon-name-part></tp:taxon-name>, <tp:taxon-name><tp:taxon-name-part taxon-name-part-type="subfamily">Trechinae</tp:taxon-name-part></tp:taxon-name>, <tp:taxon-name><tp:taxon-name-part taxon-name-part-type="tribe">Anillini</tp:taxon-name-part></tp:taxon-name>)</article-title><source>Zookeys</source><day>08</day><month>08</month><year>2024</year><volume>1209</volume><fpage>69</fpage><lpage>197</lpage><pub-id pub-id-type="doi">10.3897/zookeys.1209.125897</pub-id></mixed-citation></tp:treatment-meta><tp:nomenclature><label>﻿﻿</label><tp:taxon-name>
                  <object-id xmlns:xlink="http://www.w3.org/1999/xlink" content-type="arpha" xlink:type="simple">50966AC5-0396-5B0C-A9AE-10B2E54B63DB</object-id>
                  <tp:taxon-name-part taxon-name-part-type="genus" reg="Anillinus">Anillinus</tp:taxon-name-part>
                  <tp:taxon-name-part taxon-name-part-type="species" reg="loweae">loweae</tp:taxon-name-part>
                </tp:taxon-name><tp:taxon-authority>Sokolov &amp; Carlton, 2004</tp:taxon-authority><xref ref-type="fig" rid="F2">Figs 2O</xref><xref ref-type="fig" rid="F21">, 21Q</xref><xref ref-type="fig" rid="F24">, 24N</xref><xref ref-type="fig" rid="F38">, 38</xref><xref ref-type="fig" rid="F39">, 39B</xref><tp:nomenclature-citation-list><tp:nomenclature-citation><tp:taxon-name>
                      <tp:taxon-name-part taxon-name-part-type="genus" reg="Anillinus">Anillinus</tp:taxon-name-part>
                      <tp:taxon-name-part taxon-name-part-type="species" reg="dunavani">dunavani</tp:taxon-name-part>
                    </tp:taxon-name><comment>Jeannel 1963: 76; <xref ref-type="bibr" rid="B9">Barr 1995</xref>: 245.</comment></tp:nomenclature-citation><tp:nomenclature-citation><tp:taxon-name>
                      <tp:taxon-name-part taxon-name-part-type="genus" reg="Anillinus">Anillinus</tp:taxon-name-part>
                      <tp:taxon-name-part taxon-name-part-type="species" reg="loweae">loweae</tp:taxon-name-part>
                    </tp:taxon-name><comment>Sokolov &amp; Carlton, 2004: 218.</comment></tp:nomenclature-citation></tp:nomenclature-citation-list></tp:nomenclature><tp:treatment-sec sec-type="material" id="SECID0E5RIM"><title>Material examined.</title><p><bold><italic>Holotype male</italic></bold> (<bold><named-content xmlns:xlink="http://www.w3.org/1999/xlink" content-type="dwc:institutional_code" xlink:title="United States National Museum of Natural History" xlink:href="http://grbio.org/institution/smithsonian-institution-national-museum-natural-history-0" xlink:type="simple">USNM</named-content></bold>), point mounted, not dissected, labeled “USA: NC: Haywood Co., GSMNP, Cataloochee Divide Trail near Purchase, UTM311819 E 3940339 N C. Carlton 17 July 2002” “HOLOTYPE <italic><tp:taxon-name><tp:taxon-name-part taxon-name-part-type="genus" reg="Anillinus">Anillinus</tp:taxon-name-part><tp:taxon-name-part taxon-name-part-type="species" reg="loweae">loweae</tp:taxon-name-part></tp:taxon-name></italic> sp. n. Sokolov and Carlton des 2003”</p></tp:treatment-sec><tp:treatment-sec sec-type="material" id="SECID0EZSIM"><title>Other material</title><p><bold>(<italic>n</italic> = 244). USA</bold> • <bold>Georgia</bold> (<bold>new state record</bold>) • 2 ♂, 1 ♀; <bold>Rabun Co.</bold>; Chattahoochee National Forest, Rabun Cliffs; <named-content xmlns:xlink="http://www.w3.org/1999/xlink" content-type="dwc:verbatimCoordinates" xlink:type="simple"><named-content content-type="geo-json" specific-use="{&#34;type&#34;:&#34;Point&#34;,&#34;coordinates&#34;:[-83.300800,34.970700]}" id="NCID0ENTIM" xlink:type="simple">34.9707, -83.3008</named-content></named-content>; 25 Nov. 2019; M.S. Caterino leg.; CWH-280 to CWH-282, CUAC000168354 to CUAC000168356; • <bold>North Carolina</bold> • 1 ♀; <bold>Canton Co.</bold>; Art Loeb Trail; <named-content xmlns:xlink="http://www.w3.org/1999/xlink" content-type="dwc:verbatimCoordinates" xlink:type="simple"><named-content content-type="geo-json" specific-use="{&#34;type&#34;:&#34;Point&#34;,&#34;coordinates&#34;:[-82.869000,35.395700]}" id="NCID0E6TIM" xlink:type="simple">35.3957, -82.8690</named-content></named-content>; 15 Jul. 2015; S. Myers leg.; MSC-2462, CUAC000185782; • 1 ♂; <bold>Haywood Co.</bold>; Pisgah National Forest, Mount Hardy summit; <named-content xmlns:xlink="http://www.w3.org/1999/xlink" content-type="dwc:verbatimCoordinates" xlink:type="simple"><named-content content-type="geo-json" specific-use="{&#34;type&#34;:&#34;Point&#34;,&#34;coordinates&#34;:[-82.927400,35.303600]}" id="NCID0EPUIM" xlink:type="simple">35.3036, -82.9274</named-content></named-content>; 8 Sep. 2020; C.W. Harden leg.; • 1 ♂, 1 ♀; <bold>Haywood Co.</bold>; Pisgah National Forest, Black Balsam Knob; <named-content xmlns:xlink="http://www.w3.org/1999/xlink" content-type="dwc:verbatimCoordinates" xlink:type="simple"><named-content content-type="geo-json" specific-use="{&#34;type&#34;:&#34;Point&#34;,&#34;coordinates&#34;:[-82.874000,35.327000]}" id="NCID0EZUIM" xlink:type="simple">35.327, -82.874</named-content></named-content>; 20 Oct. 2020; M.S. Caterino leg.; • 14 ♂, 15 ♀; <bold>Haywood Co.</bold>; Mount Pisgah; <named-content xmlns:xlink="http://www.w3.org/1999/xlink" content-type="dwc:verbatimCoordinates" xlink:type="simple"><named-content content-type="geo-json" specific-use="{&#34;type&#34;:&#34;Point&#34;,&#34;coordinates&#34;:[-82.752900,35.425000]}" id="NCID0EJVIM" xlink:type="simple">35.4250, -82.7529</named-content></named-content>; 10 Aug. 2021; M. Caterino and A. Haberski leg.; • 1 ♂; same data as previous; CWH-477, CUAC000066797; • 6 ♂, 9 ♀; <bold>Haywood Co.</bold>; Great Smoky Mountains National Park, Cataloochee Divide; <named-content xmlns:xlink="http://www.w3.org/1999/xlink" content-type="dwc:verbatimCoordinates" xlink:type="simple"><named-content content-type="geo-json" specific-use="{&#34;type&#34;:&#34;Point&#34;,&#34;coordinates&#34;:[-83.081500,35.585900]}" id="NCID0EZVIM" xlink:type="simple">35.5859, -83.0815</named-content></named-content>; 8 Jun. 2020; B. Camper leg.; • 6 ♂, 9 ♀; <bold>Haywood Co.</bold>; Great Smoky Mountains National Park, Cataloochee Divide; <named-content xmlns:xlink="http://www.w3.org/1999/xlink" content-type="dwc:verbatimCoordinates" xlink:type="simple"><named-content content-type="geo-json" specific-use="{&#34;type&#34;:&#34;Point&#34;,&#34;coordinates&#34;:[-83.081100,35.586500]}" id="NCID0EDWIM" xlink:type="simple">35.5865, -83.0811</named-content></named-content>; 8 Jun. 2020; B. Camper leg.; • 1 ♂; <bold>Haywood Co.</bold>; Great Smoky Mountains National Park, Cataloochee area, Rough Fork Trail; <named-content xmlns:xlink="http://www.w3.org/1999/xlink" content-type="dwc:verbatimCoordinates" xlink:type="simple"><named-content content-type="geo-json" specific-use="{&#34;type&#34;:&#34;Point&#34;,&#34;coordinates&#34;:[-83.117000,35.610000]}" id="NCID0ENWIM" xlink:type="simple">35.610, -83.117</named-content></named-content>; 29 Jul. 2002; C. Carlton leg.; NCSU_ENT00293718; • 1 ♂; <bold>Haywood/Jackson Cos.</bold>; Waterrock Knob; <named-content xmlns:xlink="http://www.w3.org/1999/xlink" content-type="dwc:verbatimCoordinates" xlink:type="simple"><named-content content-type="geo-json" specific-use="{&#34;type&#34;:&#34;Point&#34;,&#34;coordinates&#34;:[-83.130000,35.460000]}" id="NCID0EXWIM" xlink:type="simple">35.46, -83.13</named-content></named-content>; 30 May 2001; R. Davidson leg.; •2 ♂, 3 ♀; <bold>Jackson Co.</bold>; Whiteside Mountain, near Highlands; <named-content xmlns:xlink="http://www.w3.org/1999/xlink" content-type="dwc:verbatimCoordinates" xlink:type="simple"><named-content content-type="geo-json" specific-use="{&#34;type&#34;:&#34;Point&#34;,&#34;coordinates&#34;:[-83.138000,35.083000]}" id="NCID0EBXIM" xlink:type="simple">35.083, -83.138</named-content></named-content>; 25 May 2014; T. Lawton leg.; <abbrev xmlns:xlink="http://www.w3.org/1999/xlink" xlink:title="Todd Lawton personal collection, Winnipeg, MB, Canada" id="ABBRID0EGXIM" xlink:type="simple">TLc</abbrev>; • 2 ♂; <bold>Jackson Co.</bold>; Toxaway Mountain; <named-content xmlns:xlink="http://www.w3.org/1999/xlink" content-type="dwc:verbatimCoordinates" xlink:type="simple"><named-content content-type="geo-json" specific-use="{&#34;type&#34;:&#34;Point&#34;,&#34;coordinates&#34;:[-82.982000,35.132000]}" id="NCID0EPXIM" xlink:type="simple">35.132, -82.982</named-content></named-content>; 5 Aug. 2020; • 13 ♂, 10 ♀; same data as previous; 13 Oct. 2020; • 1 ♂; <bold>Jackson Co.</bold>; Balsam Mountain Preserve; <named-content xmlns:xlink="http://www.w3.org/1999/xlink" content-type="dwc:verbatimCoordinates" xlink:type="simple"><named-content content-type="geo-json" specific-use="{&#34;type&#34;:&#34;Point&#34;,&#34;coordinates&#34;:[-83.097100,35.300800]}" id="NCID0EZXIM" xlink:type="simple">35.3008, -83.0971</named-content></named-content>; 20 Jul. 2016; M. Caterino and L. Vasquez leg.; CUAC000055510; • 1 ♂; <bold>Jackson Co.</bold>; Blue Ridge Parkway, Rough Butt Overlook; <named-content xmlns:xlink="http://www.w3.org/1999/xlink" content-type="dwc:verbatimCoordinates" xlink:type="simple"><named-content content-type="geo-json" specific-use="{&#34;type&#34;:&#34;Point&#34;,&#34;coordinates&#34;:[-82.942900,35.303900]}" id="NCID0EDYIM" xlink:type="simple">35.3039, -82.9429</named-content></named-content>; 27 Jun. 2018; K.E. Schnepp leg.; <abbrev xmlns:xlink="http://www.w3.org/1999/xlink" xlink:title="Kyle E. Schnepp personal collection, Gainesville, FL, USA" id="ABBRID0EIYIM" xlink:type="simple">KESc</abbrev>; • 1 ♂; <bold>Jackson Co.</bold>; Blue Ridge Parkway, Cowee Mountain Overlook; <named-content xmlns:xlink="http://www.w3.org/1999/xlink" content-type="dwc:verbatimCoordinates" xlink:type="simple"><named-content content-type="geo-json" specific-use="{&#34;type&#34;:&#34;Point&#34;,&#34;coordinates&#34;:[-82.988800,35.355600]}" id="NCID0ERYIM" xlink:type="simple">35.3556, -82.9888</named-content></named-content>; 27 Jun. 2018; K.E. Schnepp leg.; <abbrev xmlns:xlink="http://www.w3.org/1999/xlink" xlink:title="Kyle E. Schnepp personal collection, Gainesville, FL, USA" id="ABBRID0EWYIM" xlink:type="simple">KESc</abbrev>; • 2 ♂; <bold>Jackson Co.</bold>; Balsam Mountain Preserve; <named-content xmlns:xlink="http://www.w3.org/1999/xlink" content-type="dwc:verbatimCoordinates" xlink:type="simple"><named-content content-type="geo-json" specific-use="{&#34;type&#34;:&#34;Point&#34;,&#34;coordinates&#34;:[-83.103600,35.368100]}" id="NCID0E6YIM" xlink:type="simple">35.3681, -83.1036</named-content></named-content>; 17 Jun. 2015; S. Myers leg.; SSM 236 and SSM237, CUAC000185547 and CUAC185548; • 1 ♀; <bold>Jackson Co.</bold>; Balsam Mountain Preserve; <named-content xmlns:xlink="http://www.w3.org/1999/xlink" content-type="dwc:verbatimCoordinates" xlink:type="simple"><named-content content-type="geo-json" specific-use="{&#34;type&#34;:&#34;Point&#34;,&#34;coordinates&#34;:[-83.121600,35.370300]}" id="NCID0EPZIM" xlink:type="simple">35.3703, -83.1216</named-content></named-content>; 17 Jun. 2015; S. Myers leg.; SSM412, CUAC000185549; • 2 ♂; <bold>Jackson Co.</bold>; Balsam Mountain Preserve; <named-content xmlns:xlink="http://www.w3.org/1999/xlink" content-type="dwc:verbatimCoordinates" xlink:type="simple"><named-content content-type="geo-json" specific-use="{&#34;type&#34;:&#34;Point&#34;,&#34;coordinates&#34;:[-83.092100,35.377200]}" id="NCID0E6ZIM" xlink:type="simple">35.3772, -83.0921</named-content></named-content>; 17 Jun. 2015; S. Myers leg.; SSM229 and SSM231, CUAC000185545 and CUAC000185546; • 1 ♀; <bold>Jackson Co.</bold>; Balsam Mountain Preserve; <named-content xmlns:xlink="http://www.w3.org/1999/xlink" content-type="dwc:verbatimCoordinates" xlink:type="simple"><named-content content-type="geo-json" specific-use="{&#34;type&#34;:&#34;Point&#34;,&#34;coordinates&#34;:[-83.097100,35.380800]}" id="NCID0EP1IM" xlink:type="simple">35.3808, -83.0971</named-content></named-content>; 17 Jun. 2015; S. Myers leg.; SSM413, CUAC000185550; • 2 ♂, 1 ♀; <bold>Jackson Co.</bold>; Balsam Mountain Preserve; <named-content xmlns:xlink="http://www.w3.org/1999/xlink" content-type="dwc:verbatimCoordinates" xlink:type="simple"><named-content content-type="geo-json" specific-use="{&#34;type&#34;:&#34;Point&#34;,&#34;coordinates&#34;:[-83.150700,35.386900]}" id="NCID0E61IM" xlink:type="simple">35.3869, -83.1507</named-content></named-content>; 16 Jun. 2015; S. Myers leg.; CWH-135 to CWH-137, CUAC000168348 to CUAC000168350; • 3 ♂, 4 ♀; <bold>Jackson Co.</bold>; Balsam; <named-content xmlns:xlink="http://www.w3.org/1999/xlink" content-type="dwc:verbatimCoordinates" xlink:type="simple"><named-content content-type="geo-json" specific-use="{&#34;type&#34;:&#34;Point&#34;,&#34;coordinates&#34;:[-83.080000,35.420000]}" id="NCID0EP2IM" xlink:type="simple">35.42, -83.08</named-content></named-content>; 17 Jul. [no year]; OSUC442495 to OSUC442501; <named-content xmlns:xlink="http://www.w3.org/1999/xlink" content-type="dwc:institutional_code" xlink:title="Ohio State University Collection" xlink:href="http://grbio.org/institution/ohio-state-university" xlink:type="simple">OSUC</named-content>; • 3 ♂; <bold>Jackson Co.</bold>; Tennessee Mt [<italic>sic</italic>]; 18 May 1972; J. Hunter leg; NCSU_ENT00293720 to NCSU_ENT00293722; • 1 ♀; <bold>Macon Co.</bold>; Highlands; <named-content xmlns:xlink="http://www.w3.org/1999/xlink" content-type="dwc:verbatimCoordinates" xlink:type="simple"><named-content content-type="geo-json" specific-use="{&#34;type&#34;:&#34;Point&#34;,&#34;coordinates&#34;:[-83.190000,35.050000]}" id="NCID0EB3IM" xlink:type="simple">35.05, -83.19</named-content></named-content>; 24 Jul. 1962; R.C. and A. Graves leg.; <named-content xmlns:xlink="http://www.w3.org/1999/xlink" content-type="dwc:institutional_code" xlink:title="North Carolina State University" xlink:href="http://grbio.org/institution/north-carolina-state-university-insect-museum" xlink:type="simple">NCSU</named-content>; • 3 ♂, 3 ♀; <bold>Macon Co.</bold>; 1 mi northwest of Highlands; <named-content xmlns:xlink="http://www.w3.org/1999/xlink" content-type="dwc:verbatimCoordinates" xlink:type="simple"><named-content content-type="geo-json" specific-use="{&#34;type&#34;:&#34;Point&#34;,&#34;coordinates&#34;:[-83.217000,35.061000]}" id="NCID0EV3IM" xlink:type="simple">35.061, -83.217</named-content></named-content>; 24 Aug. 1981; J. Pakaluk leg.; <named-content xmlns:xlink="http://www.w3.org/1999/xlink" content-type="dwc:institutional_code" xlink:title="North Carolina State University" xlink:href="http://grbio.org/institution/north-carolina-state-university-insect-museum" xlink:type="simple">NCSU</named-content>; • 1 ♀; <bold>Macon Co.</bold>; 1.5 mi northwest of Highlands; <named-content xmlns:xlink="http://www.w3.org/1999/xlink" content-type="dwc:verbatimCoordinates" xlink:type="simple"><named-content content-type="geo-json" specific-use="{&#34;type&#34;:&#34;Point&#34;,&#34;coordinates&#34;:[-83.174000,35.063000]}" id="NCID0ED4IM" xlink:type="simple">35.063, -83.174</named-content></named-content>; 2 Jul. 1983; J. Pakaluk leg.; <named-content xmlns:xlink="http://www.w3.org/1999/xlink" content-type="dwc:institutional_code" xlink:title="North Carolina State University" xlink:href="http://grbio.org/institution/north-carolina-state-university-insect-museum" xlink:type="simple">NCSU</named-content>; • 6 ♂, 4 ♀; <bold>Macon Co.</bold>; 2.5 mi northwest of Highlands; <named-content xmlns:xlink="http://www.w3.org/1999/xlink" content-type="dwc:verbatimCoordinates" xlink:type="simple"><named-content content-type="geo-json" specific-use="{&#34;type&#34;:&#34;Point&#34;,&#34;coordinates&#34;:[-83.230000,35.072000]}" id="NCID0ER4IM" xlink:type="simple">35.072, -83.230</named-content></named-content>; 30 Jun. 1983; <named-content xmlns:xlink="http://www.w3.org/1999/xlink" content-type="dwc:institutional_code" xlink:title="North Carolina State University" xlink:href="http://grbio.org/institution/north-carolina-state-university-insect-museum" xlink:type="simple">NCSU</named-content>; • 1 ♂, 1 ♀; <bold>Macon Co.</bold>; Nantahala National Forest, trail to Cliffside Lake near Highway 28; <named-content xmlns:xlink="http://www.w3.org/1999/xlink" content-type="dwc:verbatimCoordinates" xlink:type="simple"><named-content content-type="geo-json" specific-use="{&#34;type&#34;:&#34;Point&#34;,&#34;coordinates&#34;:[-83.239000,35.074500]}" id="NCID0E64IM" xlink:type="simple">35.0745, -83.2390</named-content></named-content>; 2 Jul. 2020; C.W. Harden and L.M. Thompson leg.; CWH-210 and CWH-211, CUAC000168351 and CUAC000168352; • 4 ♀; <bold>Macon Co.</bold>; Jones Gap; <named-content xmlns:xlink="http://www.w3.org/1999/xlink" content-type="dwc:verbatimCoordinates" xlink:type="simple"><named-content content-type="geo-json" specific-use="{&#34;type&#34;:&#34;Point&#34;,&#34;coordinates&#34;:[-83.297860,35.084100]}" id="NCID0EJ5IM" xlink:type="simple">35.0841, -83.29786</named-content></named-content>; 28 Jul. 2015; S. Myers leg.; SSM163 to SSM166, CUAC000185542 to CUAC000185544 and CUAC000185903; • 1 ♂, 1 ♀; <bold>Swain Co.</bold>; Great Smoky Mountains National Park, Double Springs Gap; <named-content xmlns:xlink="http://www.w3.org/1999/xlink" content-type="dwc:verbatimCoordinates" xlink:type="simple"><named-content content-type="geo-json" specific-use="{&#34;type&#34;:&#34;Point&#34;,&#34;coordinates&#34;:[-83.544700,35.564600]}" id="NCID0EZ5IM" xlink:type="simple">35.5646, -83.5447</named-content></named-content>; 3 Jun. 2020; S. Bewick leg.; <named-content xmlns:xlink="http://www.w3.org/1999/xlink" content-type="dwc:institutional_code" xlink:title="Clemson University Arthropod Collection" xlink:href="http://grbio.org/institution/clemson-university-arthropod-collection" xlink:type="simple">CUAC</named-content>; • 3 ♂; <bold>Swain Co.</bold>; Great Smoky Mountains National Park, Double Springs Gap; <named-content xmlns:xlink="http://www.w3.org/1999/xlink" content-type="dwc:verbatimCoordinates" xlink:type="simple"><named-content content-type="geo-json" specific-use="{&#34;type&#34;:&#34;Point&#34;,&#34;coordinates&#34;:[-83.544700,35.564900]}" id="NCID0EN6IM" xlink:type="simple">35.5649, -83.5447</named-content></named-content>; 3 Jun. 2020; B. Camper leg.; <named-content xmlns:xlink="http://www.w3.org/1999/xlink" content-type="dwc:institutional_code" xlink:title="Clemson University Arthropod Collection" xlink:href="http://grbio.org/institution/clemson-university-arthropod-collection" xlink:type="simple">CUAC</named-content>; • 1 ♂; <bold>Swain Co.</bold>; Great Smoky Mountains National Park, Newfound Gap; <named-content xmlns:xlink="http://www.w3.org/1999/xlink" content-type="dwc:verbatimCoordinates" xlink:type="simple"><named-content content-type="geo-json" specific-use="{&#34;type&#34;:&#34;Point&#34;,&#34;coordinates&#34;:[-83.428500,35.610300]}" id="NCID0E26IM" xlink:type="simple">35.6103, -83.4285</named-content></named-content>; 29 Sep. 2020; C.W. Harden; <named-content xmlns:xlink="http://www.w3.org/1999/xlink" content-type="dwc:institutional_code" xlink:title="Clemson University Arthropod Collection" xlink:href="http://grbio.org/institution/clemson-university-arthropod-collection" xlink:type="simple">CUAC</named-content>; • 10 ♀; <bold>Transylvania Co.</bold>; Sassafras Mountain; <named-content xmlns:xlink="http://www.w3.org/1999/xlink" content-type="dwc:verbatimCoordinates" xlink:type="simple"><named-content content-type="geo-json" specific-use="{&#34;type&#34;:&#34;Point&#34;,&#34;coordinates&#34;:[-82.777600,35.065600]}" id="NCID0EJAJM" xlink:type="simple">35.0656, -82.7776</named-content></named-content>; 11 Jun. 2020; <named-content xmlns:xlink="http://www.w3.org/1999/xlink" content-type="dwc:institutional_code" xlink:title="Clemson University Arthropod Collection" xlink:href="http://grbio.org/institution/clemson-university-arthropod-collection" xlink:type="simple">CUAC</named-content>; • 8 ♂, 19 ♀; <bold>Transylvania Co.</bold>; Sassafras Mountain; <named-content xmlns:xlink="http://www.w3.org/1999/xlink" content-type="dwc:verbatimCoordinates" xlink:type="simple"><named-content content-type="geo-json" specific-use="{&#34;type&#34;:&#34;Point&#34;,&#34;coordinates&#34;:[-82.775700,35.065700]}" id="NCID0EXAJM" xlink:type="simple">35.0657, -82.7757</named-content></named-content>; 20 Oct. 2020; F. Etzler and P. Wooden leg.; <named-content xmlns:xlink="http://www.w3.org/1999/xlink" content-type="dwc:institutional_code" xlink:title="Clemson University Arthropod Collection" xlink:href="http://grbio.org/institution/clemson-university-arthropod-collection" xlink:type="simple">CUAC</named-content>; • 1 ♂; <bold>Transylvania Co.</bold>; Sassafras Mountain; <named-content xmlns:xlink="http://www.w3.org/1999/xlink" content-type="dwc:verbatimCoordinates" xlink:type="simple"><named-content content-type="geo-json" specific-use="{&#34;type&#34;:&#34;Point&#34;,&#34;coordinates&#34;:[-82.776300,35.065800]}" id="NCID0EFBJM" xlink:type="simple">35.0658, -82.7763</named-content></named-content>; 20 Oct. 2020; F. Etzler and P. Wooden leg.; CWH-371, CUAC000168357; • 2 ♂, 11 ♀; same data as previous; • 1 ♂, 3 ♀; <bold>Transylvania Co.</bold>; Balsam Grove; <named-content xmlns:xlink="http://www.w3.org/1999/xlink" content-type="dwc:verbatimCoordinates" xlink:type="simple"><named-content content-type="geo-json" specific-use="{&#34;type&#34;:&#34;Point&#34;,&#34;coordinates&#34;:[-82.903200,35.253000]}" id="NCID0EPBJM" xlink:type="simple">35.2530, -82.9032</named-content></named-content>; 11 Sep. 2019; M.S. Caterino leg.; <named-content xmlns:xlink="http://www.w3.org/1999/xlink" content-type="dwc:institutional_code" xlink:title="Clemson University Arthropod Collection" xlink:href="http://grbio.org/institution/clemson-university-arthropod-collection" xlink:type="simple">CUAC</named-content>; • 1 ♀; <bold>Transylvania Co.</bold>; Courthouse Falls Trail; <named-content xmlns:xlink="http://www.w3.org/1999/xlink" content-type="dwc:verbatimCoordinates" xlink:type="simple"><named-content content-type="geo-json" specific-use="{&#34;type&#34;:&#34;Point&#34;,&#34;coordinates&#34;:[-82.896400,35.271600]}" id="NCID0EDCJM" xlink:type="simple">35.2716, -82.8964</named-content></named-content>; 23 Jul. 2015; S. Myers leg.; SSM263, CUAC000170596; • 1 ♂, 1 ♀; <bold>Transylvania Co.</bold>; Courthouse Falls Trail; <named-content xmlns:xlink="http://www.w3.org/1999/xlink" content-type="dwc:verbatimCoordinates" xlink:type="simple"><named-content content-type="geo-json" specific-use="{&#34;type&#34;:&#34;Point&#34;,&#34;coordinates&#34;:[-82.890200,35.274700]}" id="NCID0ETCJM" xlink:type="simple">35.2747, -82.8902</named-content></named-content>; 23 Jul. 2015; S. Myers leg.; SSM264 and SSM265, CUAC000170597 and CUAC000170598; • 1 ♂; <bold>Transylvania Co.</bold>; Pisgah National Forest, Sycamore Flats; <named-content xmlns:xlink="http://www.w3.org/1999/xlink" content-type="dwc:verbatimCoordinates" xlink:type="simple"><named-content content-type="geo-json" specific-use="{&#34;type&#34;:&#34;Point&#34;,&#34;coordinates&#34;:[-82.712000,35.276000]}" id="NCID0EDDJM" xlink:type="simple">35.2760, -82.7120</named-content></named-content>; 15 Jun. 1965; J.F. Cornell leg.; ex slime mold; <named-content xmlns:xlink="http://www.w3.org/1999/xlink" content-type="dwc:institutional_code" xlink:title="North Carolina State University" xlink:href="http://grbio.org/institution/north-carolina-state-university-insect-museum" xlink:type="simple">NCSU</named-content>; • 1 ♂; <bold>Transylvania Co.</bold>; Blue Ridge Parkway; <named-content xmlns:xlink="http://www.w3.org/1999/xlink" content-type="dwc:verbatimCoordinates" xlink:type="simple"><named-content content-type="geo-json" specific-use="{&#34;type&#34;:&#34;Point&#34;,&#34;coordinates&#34;:[-82.908000,35.287100]}" id="NCID0ERDJM" xlink:type="simple">35.2871, -82.9080</named-content></named-content>; 29 May 2015; S. Myers leg.; MSC-2456, CUAC000185779; • 1 ♀; <bold>Transylvania Co.</bold>; Pisgah National Forest, Highway 215 1 mi south of Blue Ridge Parkway; <named-content xmlns:xlink="http://www.w3.org/1999/xlink" content-type="dwc:verbatimCoordinates" xlink:type="simple"><named-content content-type="geo-json" specific-use="{&#34;type&#34;:&#34;Point&#34;,&#34;coordinates&#34;:[-82.913300,35.291000]}" id="NCID0EBEJM" xlink:type="simple">35.2910, -82.9133</named-content></named-content>; 8 May 2018; M.S. Caterino, R. Kucuk, L. Cushman leg.; • 1 ♂; <bold>Transylvania Co.</bold>; Near Brevard, Pisgah National Forest, Pink Bed Area, Forest Road 1206, in deer dung; 4 Aug. 2009; J.F. and T.A.D. Cornell leg.; <named-content xmlns:xlink="http://www.w3.org/1999/xlink" content-type="dwc:institutional_code" xlink:title="North Carolina State University" xlink:href="http://grbio.org/institution/north-carolina-state-university-insect-museum" xlink:type="simple">NCSU</named-content>; • 9 ♂, 2 ♀; • same data as previous, but ex flood debris; • <bold>Tennessee</bold> • 1 ♂; <bold>Cocke Co.</bold>; Great Smoky Mountains National Park, Albright Grove; <named-content xmlns:xlink="http://www.w3.org/1999/xlink" content-type="dwc:verbatimCoordinates" xlink:type="simple"><named-content content-type="geo-json" specific-use="{&#34;type&#34;:&#34;Point&#34;,&#34;coordinates&#34;:[-83.280700,35.734000]}" id="NCID0E6EJM" xlink:type="simple">35.7340, -83.2807</named-content></named-content>; 6 Aug. 2006; J.F. Cornell and S. Ranger leg.; <named-content xmlns:xlink="http://www.w3.org/1999/xlink" content-type="dwc:institutional_code" xlink:title="North Carolina State University" xlink:href="http://grbio.org/institution/north-carolina-state-university-insect-museum" xlink:type="simple">NCSU</named-content>; • 3 ♂, 1 ♀; <bold>Sevier Co.</bold>; Great Smoky Mountains National Park, Newfound Gap; <named-content xmlns:xlink="http://www.w3.org/1999/xlink" content-type="dwc:verbatimCoordinates" xlink:type="simple"><named-content content-type="geo-json" specific-use="{&#34;type&#34;:&#34;Point&#34;,&#34;coordinates&#34;:[-83.425000,35.611000]}" id="NCID0ETFJM" xlink:type="simple">35.6110, -83.4250</named-content></named-content>; 17 Jul. 2003; S. O’Keefe leg.; <named-content xmlns:xlink="http://www.w3.org/1999/xlink" content-type="dwc:institutional_code" xlink:title="North Carolina State University" xlink:href="http://grbio.org/institution/north-carolina-state-university-insect-museum" xlink:type="simple">NCSU</named-content>; • 1 ♂; <bold>Sevier Co.</bold>; Great Smoky Mountains National Park, Newfound Gap; <named-content xmlns:xlink="http://www.w3.org/1999/xlink" content-type="dwc:verbatimCoordinates" xlink:type="simple"><named-content content-type="geo-json" specific-use="{&#34;type&#34;:&#34;Point&#34;,&#34;coordinates&#34;:[-83.425000,35.611000]}" id="NCID0EHGJM" xlink:type="simple">35.6110, -83.4250</named-content></named-content>; 16 Jul. 2003; J.S. Ashe leg.; <named-content xmlns:xlink="http://www.w3.org/1999/xlink" content-type="dwc:institutional_code" xlink:title="North Carolina State University" xlink:href="http://grbio.org/institution/north-carolina-state-university-insect-museum" xlink:type="simple">NCSU</named-content>; • 1 ♂; <bold>Sevier Co.</bold>; Great Smoky Mountains National Park; <named-content xmlns:xlink="http://www.w3.org/1999/xlink" content-type="dwc:verbatimCoordinates" xlink:type="simple"><named-content content-type="geo-json" specific-use="{&#34;type&#34;:&#34;Point&#34;,&#34;coordinates&#34;:[-83.542500,35.612500]}" id="NCID0E2GJM" xlink:type="simple">35.6125, -83.5425</named-content></named-content>; 6 Jun. 2020; B. Camper leg.; <named-content xmlns:xlink="http://www.w3.org/1999/xlink" content-type="dwc:institutional_code" xlink:title="Clemson University Arthropod Collection" xlink:href="http://grbio.org/institution/clemson-university-arthropod-collection" xlink:type="simple">CUAC</named-content>; • 2 ♂, 1 ♀; <bold>Sevier Co.</bold>; Great Smoky Mountains National Park; <named-content xmlns:xlink="http://www.w3.org/1999/xlink" content-type="dwc:verbatimCoordinates" xlink:type="simple"><named-content content-type="geo-json" specific-use="{&#34;type&#34;:&#34;Point&#34;,&#34;coordinates&#34;:[-83.542700,35.613000]}" id="NCID0EJHJM" xlink:type="simple">35.6130, -83.5427</named-content></named-content>; B. Camper leg.; 6 Jun. 2020; B. Camper leg.; <named-content xmlns:xlink="http://www.w3.org/1999/xlink" content-type="dwc:institutional_code" xlink:title="Clemson University Arthropod Collection" xlink:href="http://grbio.org/institution/clemson-university-arthropod-collection" xlink:type="simple">CUAC</named-content>; • 3 ♂; <bold>Sevier Co.</bold>; Great Smoky Mountains National Park, Mount LeConte; <named-content xmlns:xlink="http://www.w3.org/1999/xlink" content-type="dwc:verbatimCoordinates" xlink:type="simple"><named-content content-type="geo-json" specific-use="{&#34;type&#34;:&#34;Point&#34;,&#34;coordinates&#34;:[-83.438700,35.638200]}" id="NCID0EXHJM" xlink:type="simple">35.6382, -83.4387</named-content></named-content>; 28 Sep. 2021; M. Caterino and E. Recuero leg.; MSC-9549, CUAC000160000, CUAC000173086 and CUAC000173087; <named-content xmlns:xlink="http://www.w3.org/1999/xlink" content-type="dwc:institutional_code" xlink:title="Clemson University Arthropod Collection" xlink:href="http://grbio.org/institution/clemson-university-arthropod-collection" xlink:type="simple">CUAC</named-content> &amp; <named-content xmlns:xlink="http://www.w3.org/1999/xlink" content-type="dwc:institutional_code" xlink:title="Great Smoky Mountains National Park collection, Gatlinburg, TN, USA" xlink:href="http://grbio.org/institution/great-smoky-mountains-national-park-0" xlink:type="simple">GRSM</named-content>; • 2 ♂, 2 ♀; <bold>Sevier Co.</bold>; Great Smoky Mountains National Park, Trillium Gap; <named-content xmlns:xlink="http://www.w3.org/1999/xlink" content-type="dwc:verbatimCoordinates" xlink:type="simple"><named-content content-type="geo-json" specific-use="{&#34;type&#34;:&#34;Point&#34;,&#34;coordinates&#34;:[-83.433800,35.673400]}" id="NCID0EJIJM" xlink:type="simple">35.6734, -83.4338</named-content></named-content>; 7 Jun. 2020; B. Camper leg.; <named-content xmlns:xlink="http://www.w3.org/1999/xlink" content-type="dwc:institutional_code" xlink:title="Clemson University Arthropod Collection" xlink:href="http://grbio.org/institution/clemson-university-arthropod-collection" xlink:type="simple">CUAC</named-content>; • 1 ♀; <bold>Sevier Co.</bold>; Great Smoky Mountains National Park, Trillium Gap; <named-content xmlns:xlink="http://www.w3.org/1999/xlink" content-type="dwc:verbatimCoordinates" xlink:type="simple"><named-content content-type="geo-json" specific-use="{&#34;type&#34;:&#34;Point&#34;,&#34;coordinates&#34;:[-83.433600,35.673800]}" id="NCID0EXIJM" xlink:type="simple">35.6738, -83.4336</named-content></named-content>; 7 Jun. 2020; S. Bewick Leg.; <named-content xmlns:xlink="http://www.w3.org/1999/xlink" content-type="dwc:institutional_code" xlink:title="Clemson University Arthropod Collection" xlink:href="http://grbio.org/institution/clemson-university-arthropod-collection" xlink:type="simple">CUAC</named-content>; • 1 ♀; <bold>Sevier Co.</bold>; Great Smoky Mountains National Park, Albright Grove; <named-content xmlns:xlink="http://www.w3.org/1999/xlink" content-type="dwc:verbatimCoordinates" xlink:type="simple"><named-content content-type="geo-json" specific-use="{&#34;type&#34;:&#34;Point&#34;,&#34;coordinates&#34;:[-83.280700,35.734000]}" id="NCID0ELJJM" xlink:type="simple">35.7340, -83.2807</named-content></named-content>; 4 Jun. 2020; B. Camper leg.; <named-content xmlns:xlink="http://www.w3.org/1999/xlink" content-type="dwc:institutional_code" xlink:title="Clemson University Arthropod Collection" xlink:href="http://grbio.org/institution/clemson-university-arthropod-collection" xlink:type="simple">CUAC</named-content>.</p><p><bold>Literature records. USA</bold> • <bold>North Carolina</bold> • <bold>Haywood Co.</bold>; Blue Ridge Parkway, Woodfin Cascade; <named-content xmlns:xlink="http://www.w3.org/1999/xlink" content-type="dwc:verbatimCoordinates" xlink:type="simple"><named-content content-type="geo-json" specific-use="{&#34;type&#34;:&#34;Point&#34;,&#34;coordinates&#34;:[-83.063400,35.452600]}" id="NCID0E6JJM" xlink:type="simple">35.4526, -83.0634</named-content></named-content>; 28 May 1986; A. Smetana leg.; <named-content xmlns:xlink="http://www.w3.org/1999/xlink" content-type="dwc:institutional_code" xlink:title="Canadian National Collection of Insects" xlink:href="http://grbio.org/institution/canadian-national-collection-insects-arachnids-and-nematodes" xlink:type="simple">CNC</named-content>; • <bold>Haywood Co.</bold>; Great Smoky Mountains National Park, Purchase Knob; <named-content xmlns:xlink="http://www.w3.org/1999/xlink" content-type="dwc:verbatimCoordinates" xlink:type="simple"><named-content content-type="geo-json" specific-use="{&#34;type&#34;:&#34;Point&#34;,&#34;coordinates&#34;:[-83.062500,35.582800]}" id="NCID0ETKJM" xlink:type="simple">35.5828, -83.0625</named-content></named-content>; 20 Jul. 2002; C.E. Carlton leg.; <named-content xmlns:xlink="http://www.w3.org/1999/xlink" content-type="dwc:institutional_code" xlink:title="Great Smoky Mountains National Park collection, Gatlinburg, TN, USA" xlink:href="http://grbio.org/institution/great-smoky-mountains-national-park-0" xlink:type="simple">GRSM</named-content>; • <bold>Haywood Co.</bold>; Great Smoky Mountains National Park, McKee Branch Trail; <named-content xmlns:xlink="http://www.w3.org/1999/xlink" content-type="dwc:verbatimCoordinates" xlink:type="simple"><named-content content-type="geo-json" specific-use="{&#34;type&#34;:&#34;Point&#34;,&#34;coordinates&#34;:[-83.083300,35.585000]}" id="NCID0EBLJM" xlink:type="simple">35.5850, -83.0833</named-content></named-content>; 14 Jul. 2002; C.E. Carlton leg.; <named-content xmlns:xlink="http://www.w3.org/1999/xlink" content-type="dwc:institutional_code" xlink:title="Louisiana State Arthropod Museum" xlink:href="http://grbio.org/institution/louisiana-state-arthropod-museum" xlink:type="simple">LSAM</named-content>; • <bold>Haywood Co.</bold>; Great Smoky Mountains National Park, Rough Fork Trail upper; <named-content xmlns:xlink="http://www.w3.org/1999/xlink" content-type="dwc:verbatimCoordinates" xlink:type="simple"><named-content content-type="geo-json" specific-use="{&#34;type&#34;:&#34;Point&#34;,&#34;coordinates&#34;:[-83.141500,35.589300]}" id="NCID0EPLJM" xlink:type="simple">35.5893, -83.1415</named-content></named-content>; 29 Jul. 2002; C.E. Carlton; <named-content xmlns:xlink="http://www.w3.org/1999/xlink" content-type="dwc:institutional_code" xlink:title="Louisiana State Arthropod Museum" xlink:href="http://grbio.org/institution/louisiana-state-arthropod-museum" xlink:type="simple">LSAM</named-content>; • <bold>Haywood Co.</bold>; Great Smoky Mountains National Park, Cataloochee Divide Trail north; <named-content xmlns:xlink="http://www.w3.org/1999/xlink" content-type="dwc:verbatimCoordinates" xlink:type="simple"><named-content content-type="geo-json" specific-use="{&#34;type&#34;:&#34;Point&#34;,&#34;coordinates&#34;:[-83.063000,35.611300]}" id="NCID0E4LJM" xlink:type="simple">35.6113, -83.0630</named-content></named-content>; 23 Jul. 2002; C.E. Carlton leg.; <named-content xmlns:xlink="http://www.w3.org/1999/xlink" content-type="dwc:institutional_code" xlink:title="Great Smoky Mountains National Park collection, Gatlinburg, TN, USA" xlink:href="http://grbio.org/institution/great-smoky-mountains-national-park-0" xlink:type="simple">GRSM</named-content>; • <bold>Haywood Co.</bold>; Great Smoky Mountains National Park, Chestnut Branch Trail; <named-content xmlns:xlink="http://www.w3.org/1999/xlink" content-type="dwc:verbatimCoordinates" xlink:type="simple"><named-content content-type="geo-json" specific-use="{&#34;type&#34;:&#34;Point&#34;,&#34;coordinates&#34;:[-83.123000,35.760000]}" id="NCID0ELMJM" xlink:type="simple">35.760, -83.123</named-content></named-content>; 1 Aug. 2001; A.K. Tishechkin leg.; <named-content xmlns:xlink="http://www.w3.org/1999/xlink" content-type="dwc:institutional_code" xlink:title="Louisiana State Arthropod Museum" xlink:href="http://grbio.org/institution/louisiana-state-arthropod-museum" xlink:type="simple">LSAM</named-content>; • <bold>Jackson Co.</bold>; Whiteside Mountain near Highlands; <named-content xmlns:xlink="http://www.w3.org/1999/xlink" content-type="dwc:verbatimCoordinates" xlink:type="simple"><named-content content-type="geo-json" specific-use="{&#34;type&#34;:&#34;Point&#34;,&#34;coordinates&#34;:[-83.141200,35.079700]}" id="NCID0E6MJM" xlink:type="simple">35.0797, -83.1412</named-content></named-content>; 21 May 1986; A. Smetana leg.; <named-content xmlns:xlink="http://www.w3.org/1999/xlink" content-type="dwc:institutional_code" xlink:title="Canadian National Collection of Insects" xlink:href="http://grbio.org/institution/canadian-national-collection-insects-arachnids-and-nematodes" xlink:type="simple">CNC</named-content>; • <bold>Jackson Co.</bold>; Blue Ridge Parkway, Waterrock Overlook, Mile 452; <named-content xmlns:xlink="http://www.w3.org/1999/xlink" content-type="dwc:verbatimCoordinates" xlink:type="simple"><named-content content-type="geo-json" specific-use="{&#34;type&#34;:&#34;Point&#34;,&#34;coordinates&#34;:[-83.140600,35.460700]}" id="NCID0ETNJM" xlink:type="simple">35.4607, -83.1406</named-content></named-content>; 1 Nov. 1967; J.M. and B.A. Campbell leg.; <named-content xmlns:xlink="http://www.w3.org/1999/xlink" content-type="dwc:institutional_code" xlink:title="Canadian National Collection of Insects" xlink:href="http://grbio.org/institution/canadian-national-collection-insects-arachnids-and-nematodes" xlink:type="simple">CNC</named-content>; • <bold>Macon Co.</bold>; Highway 64 near Dry Falls; <named-content xmlns:xlink="http://www.w3.org/1999/xlink" content-type="dwc:verbatimCoordinates" xlink:type="simple"><named-content content-type="geo-json" specific-use="{&#34;type&#34;:&#34;Point&#34;,&#34;coordinates&#34;:[-83.238500,35.067300]}" id="NCID0EHOJM" xlink:type="simple">35.0673, -83.2385</named-content></named-content>; 16 May 1986; A. Smetana leg.; <named-content xmlns:xlink="http://www.w3.org/1999/xlink" content-type="dwc:institutional_code" xlink:title="Canadian National Collection of Insects" xlink:href="http://grbio.org/institution/canadian-national-collection-insects-arachnids-and-nematodes" xlink:type="simple">CNC</named-content>; • <bold>Swain Co.</bold>; Great Smoky Mountains National Park, Flat Creek Trail; <named-content xmlns:xlink="http://www.w3.org/1999/xlink" content-type="dwc:verbatimCoordinates" xlink:type="simple"><named-content content-type="geo-json" specific-use="{&#34;type&#34;:&#34;Point&#34;,&#34;coordinates&#34;:[-83.172500,35.550200]}" id="NCID0E2OJM" xlink:type="simple">35.5502, -83.1725</named-content></named-content>; 31 Jul. 2001; A.K. Tishechkin leg.; <named-content xmlns:xlink="http://www.w3.org/1999/xlink" content-type="dwc:institutional_code" xlink:title="Louisiana State Arthropod Museum" xlink:href="http://grbio.org/institution/louisiana-state-arthropod-museum" xlink:type="simple">LSAM</named-content>; • <bold>Swain Co.</bold>; Great Smoky Mountains National Park, Collins Picnic area, Quiet Walk; <named-content xmlns:xlink="http://www.w3.org/1999/xlink" content-type="dwc:verbatimCoordinates" xlink:type="simple"><named-content content-type="geo-json" specific-use="{&#34;type&#34;:&#34;Point&#34;,&#34;coordinates&#34;:[-83.340800,35.565600]}" id="NCID0EPPJM" xlink:type="simple">35.5656, -83.3408</named-content></named-content>; 20 Jul. 2002; C.E. Carlton leg.; <named-content xmlns:xlink="http://www.w3.org/1999/xlink" content-type="dwc:institutional_code" xlink:title="Louisiana State Arthropod Museum" xlink:href="http://grbio.org/institution/louisiana-state-arthropod-museum" xlink:type="simple">LSAM</named-content>; • <bold>Swain Co.</bold>; Great Smoky Mountains National Park, Heintooga overlook; <named-content xmlns:xlink="http://www.w3.org/1999/xlink" content-type="dwc:verbatimCoordinates" xlink:type="simple"><named-content content-type="geo-json" specific-use="{&#34;type&#34;:&#34;Point&#34;,&#34;coordinates&#34;:[-83.180700,35.572700]}" id="NCID0E4PJM" xlink:type="simple">35.5727, -83,1807</named-content></named-content>; 29 Jun. 1994; J.F. Cornell leg.; <named-content xmlns:xlink="http://www.w3.org/1999/xlink" content-type="dwc:institutional_code" xlink:title="Louisiana State Arthropod Museum" xlink:href="http://grbio.org/institution/louisiana-state-arthropod-museum" xlink:type="simple">LSAM</named-content>; • <bold>Swain Co.</bold>; Great Smoky Mountains National Park, Kanati Fork Trail; <named-content xmlns:xlink="http://www.w3.org/1999/xlink" content-type="dwc:verbatimCoordinates" xlink:type="simple"><named-content content-type="geo-json" specific-use="{&#34;type&#34;:&#34;Point&#34;,&#34;coordinates&#34;:[-83.374500,35.576500]}" id="NCID0ELQJM" xlink:type="simple">35.5765, -83.3745</named-content></named-content>; 20 Jul. 2002; C.E. Carlton leg.; <named-content xmlns:xlink="http://www.w3.org/1999/xlink" content-type="dwc:institutional_code" xlink:title="Louisiana State Arthropod Museum" xlink:href="http://grbio.org/institution/louisiana-state-arthropod-museum" xlink:type="simple">LSAM</named-content>; • <bold>Swain Co.</bold>; Great Smoky Mountains National Park, Quiet Walk, across from Kanati Fork Trail; <named-content xmlns:xlink="http://www.w3.org/1999/xlink" content-type="dwc:verbatimCoordinates" xlink:type="simple"><named-content content-type="geo-json" specific-use="{&#34;type&#34;:&#34;Point&#34;,&#34;coordinates&#34;:[-83.362800,35.585900]}" id="NCID0EZQJM" xlink:type="simple">35.5859, -83.3628</named-content></named-content>; 20 Jul. 2002; C.E. Carlton leg.; <named-content xmlns:xlink="http://www.w3.org/1999/xlink" content-type="dwc:institutional_code" xlink:title="Louisiana State Arthropod Museum" xlink:href="http://grbio.org/institution/louisiana-state-arthropod-museum" xlink:type="simple">LSAM</named-content>; • <bold>Swain Co.</bold>; Great Smoky Mountains National Park, Deep Creek trail upper; <named-content xmlns:xlink="http://www.w3.org/1999/xlink" content-type="dwc:verbatimCoordinates" xlink:type="simple"><named-content content-type="geo-json" specific-use="{&#34;type&#34;:&#34;Point&#34;,&#34;coordinates&#34;:[-83.424500,35.597700]}" id="NCID0EHRJM" xlink:type="simple">35.5977, -83.4245</named-content></named-content>; 22 Jul. 2002; C.E. Carlton leg.; <named-content xmlns:xlink="http://www.w3.org/1999/xlink" content-type="dwc:institutional_code" xlink:title="Louisiana State Arthropod Museum" xlink:href="http://grbio.org/institution/louisiana-state-arthropod-museum" xlink:type="simple">LSAM</named-content>; • <bold>Swain Co.</bold>; Great Smoky Mountains National Park, Kephart Prong trail; <named-content xmlns:xlink="http://www.w3.org/1999/xlink" content-type="dwc:verbatimCoordinates" xlink:type="simple"><named-content content-type="geo-json" specific-use="{&#34;type&#34;:&#34;Point&#34;,&#34;coordinates&#34;:[-83.365500,35.610000]}" id="NCID0EVRJM" xlink:type="simple">35.6100, -83.3655</named-content></named-content>; 20 Jul. 2003; A.K. Tishechkin; <named-content xmlns:xlink="http://www.w3.org/1999/xlink" content-type="dwc:institutional_code" xlink:title="Louisiana State Arthropod Museum" xlink:href="http://grbio.org/institution/louisiana-state-arthropod-museum" xlink:type="simple">LSAM</named-content>; • <bold>Swain Co.</bold>; Great Smoky Mountains National Park, Beech Gap trail; <named-content xmlns:xlink="http://www.w3.org/1999/xlink" content-type="dwc:verbatimCoordinates" xlink:type="simple"><named-content content-type="geo-json" specific-use="{&#34;type&#34;:&#34;Point&#34;,&#34;coordinates&#34;:[-83.211600,35.627500]}" id="NCID0EJSJM" xlink:type="simple">35.6275, -83.2116</named-content></named-content>; 20 Oct. 2001; C.E. Carlton and A. Cline leg.; <named-content xmlns:xlink="http://www.w3.org/1999/xlink" content-type="dwc:institutional_code" xlink:title="Louisiana State Arthropod Museum" xlink:href="http://grbio.org/institution/louisiana-state-arthropod-museum" xlink:type="simple">LSAM</named-content>; • <bold>Swain Co.</bold>; Great Smoky Mountains National Park, Smokemont Campground; <named-content xmlns:xlink="http://www.w3.org/1999/xlink" content-type="dwc:verbatimCoordinates" xlink:type="simple"><named-content content-type="geo-json" specific-use="{&#34;type&#34;:&#34;Point&#34;,&#34;coordinates&#34;:[-83.311600,35.557300]}" id="NCID0E4SJM" xlink:type="simple">35.5573, -83.3116</named-content></named-content>; 10 Jun. 1982; Y. Bousquet leg.; <named-content xmlns:xlink="http://www.w3.org/1999/xlink" content-type="dwc:institutional_code" xlink:title="Canadian National Collection of Insects" xlink:href="http://grbio.org/institution/canadian-national-collection-insects-arachnids-and-nematodes" xlink:type="simple">CNC</named-content>; • <bold>Transylvania Co.</bold>; Pisgah National Forest, along Forest Road 215; <named-content xmlns:xlink="http://www.w3.org/1999/xlink" content-type="dwc:verbatimCoordinates" xlink:type="simple"><named-content content-type="geo-json" specific-use="{&#34;type&#34;:&#34;Point&#34;,&#34;coordinates&#34;:[-82.840000,35.166000]}" id="NCID0ELTJM" xlink:type="simple">35.166, -82.840</named-content></named-content>; 4 Mar. 1997; C.E. Carlton leg.; <named-content xmlns:xlink="http://www.w3.org/1999/xlink" content-type="dwc:institutional_code" xlink:title="Louisiana State Arthropod Museum" xlink:href="http://grbio.org/institution/louisiana-state-arthropod-museum" xlink:type="simple">LSAM</named-content>; • <bold>South Carolina</bold> • <bold>Pickens Co.</bold>; Sassafras Mountain; • <bold>Tennessee</bold> • <bold>Cocke Co.</bold>; Great Smoky Mountains National Park, Albright Grove Trail; <named-content xmlns:xlink="http://www.w3.org/1999/xlink" content-type="dwc:verbatimCoordinates" xlink:type="simple"><named-content content-type="geo-json" specific-use="{&#34;type&#34;:&#34;Point&#34;,&#34;coordinates&#34;:[-83.279100,35.736100]}" id="NCID0E6TJM" xlink:type="simple">35.7361, -83.2791</named-content></named-content>; 19 Oct. 2001; C.E. Carlton, A. Cline, A. Tishechkin leg.; <named-content xmlns:xlink="http://www.w3.org/1999/xlink" content-type="dwc:institutional_code" xlink:title="Louisiana State Arthropod Museum" xlink:href="http://grbio.org/institution/louisiana-state-arthropod-museum" xlink:type="simple">LSAM</named-content>; • <bold>Cocke Co.</bold>; Great Smoky Mountains National Park, Gabes Mountain Trail at Hen Wallow Falls; <named-content xmlns:xlink="http://www.w3.org/1999/xlink" content-type="dwc:verbatimCoordinates" xlink:type="simple"><named-content content-type="geo-json" specific-use="{&#34;type&#34;:&#34;Point&#34;,&#34;coordinates&#34;:[-83.238100,35.758600]}" id="NCID0EZUJM" xlink:type="simple">35.7586, -83.2381</named-content></named-content>; 19 Jul. 2002; C.E. Carlton leg.; <named-content xmlns:xlink="http://www.w3.org/1999/xlink" content-type="dwc:institutional_code" xlink:title="Louisiana State Arthropod Museum" xlink:href="http://grbio.org/institution/louisiana-state-arthropod-museum" xlink:type="simple">LSAM</named-content>; • <bold>Sevier Co.</bold>; Great Smoky Mountains National Park; Chimneys Picnic Area nature trail; <named-content xmlns:xlink="http://www.w3.org/1999/xlink" content-type="dwc:verbatimCoordinates" xlink:type="simple"><named-content content-type="geo-json" specific-use="{&#34;type&#34;:&#34;Point&#34;,&#34;coordinates&#34;:[-83.495800,35.635000]}" id="NCID0EHVJM" xlink:type="simple">35.6350, -83.4958</named-content></named-content>; 30 Jun. 2001; C.E. Carlton, A. Tishechkin, V. Moseley leg.; <named-content xmlns:xlink="http://www.w3.org/1999/xlink" content-type="dwc:institutional_code" xlink:title="Louisiana State Arthropod Museum" xlink:href="http://grbio.org/institution/louisiana-state-arthropod-museum" xlink:type="simple">LSAM</named-content>; • <bold>Sevier Co.</bold>; Great Smoky Mountains National Park, Roaring Fork area, Rainbow Falls Trail; <named-content xmlns:xlink="http://www.w3.org/1999/xlink" content-type="dwc:verbatimCoordinates" xlink:type="simple"><named-content content-type="geo-json" specific-use="{&#34;type&#34;:&#34;Point&#34;,&#34;coordinates&#34;:[-83.460800,35.661400]}" id="NCID0E2VJM" xlink:type="simple">35.6614, -83.4608</named-content></named-content>; 1 Aug. 2002; C.E. Carlton leg.; <named-content xmlns:xlink="http://www.w3.org/1999/xlink" content-type="dwc:institutional_code" xlink:title="Louisiana State Arthropod Museum" xlink:href="http://grbio.org/institution/louisiana-state-arthropod-museum" xlink:type="simple">LSAM</named-content>.</p></tp:treatment-sec><tp:treatment-sec sec-type="diagnosis" id="SECID0EEWJM"><title>Diagnosis.</title><p>The male genitalia are unique within the <italic><tp:taxon-name><tp:taxon-name-part taxon-name-part-type="genus" reg="Anillinus"/><tp:taxon-name-part taxon-name-part-type="species" reg="loweae">loweae</tp:taxon-name-part></tp:taxon-name></italic> group in having a group of dark, sclerotized spines in the endophallus. The apex of the median lobe has a more prominent dorsal projection. The flagellum is slightly rotated dorsally, and is slightly sinuate, with the distal 1/2 nearly straight. Females (Fig. <xref ref-type="fig" rid="F39">39B</xref>) are similar in habitus to males, though smaller. The spermatheca is S-shaped (Fig. <xref ref-type="fig" rid="F21">21Q</xref>), with a deep basal bend, similar that of <italic><tp:taxon-name><tp:taxon-name-part taxon-name-part-type="genus" reg="Anillinus">A.</tp:taxon-name-part><tp:taxon-name-part taxon-name-part-type="species" reg="merritti">merritti</tp:taxon-name-part></tp:taxon-name></italic>. The spermathecal duct is short and not coiled.</p></tp:treatment-sec><tp:treatment-sec sec-type="distribution" id="SECID0EHXJM"><title>Distribution.</title><p>The species has a relatively wide range that includes the Great Balsams, Plott Balsams, Eastern Smokies, and portions of the Southern Blue Ridge escarpment as far west as Rabun Bald in Georgia. Sassafras Mountain is the only known South Carolina occurrence (Fig. <xref ref-type="fig" rid="F38">38</xref>).</p></tp:treatment-sec><tp:treatment-sec sec-type="Sympatry" id="SECID0ERXJM"><title>Sympatry.</title><p>In South Carolina, specimens have been collected in association with <italic><tp:taxon-name><tp:taxon-name-part taxon-name-part-type="genus" reg="Serranillus">Serranillus</tp:taxon-name-part><tp:taxon-name-part taxon-name-part-type="species" reg="dunavani">dunavani</tp:taxon-name-part></tp:taxon-name></italic>. Elsewhere, the species has also been collected with <italic><tp:taxon-name><tp:taxon-name-part taxon-name-part-type="genus" reg="Anillinus">A.</tp:taxon-name-part><tp:taxon-name-part taxon-name-part-type="species" reg="murrayae">murrayae</tp:taxon-name-part></tp:taxon-name></italic>, <italic><tp:taxon-name><tp:taxon-name-part taxon-name-part-type="genus" reg="Anillinus">A.</tp:taxon-name-part><tp:taxon-name-part taxon-name-part-type="species" reg="langdoni">langdoni</tp:taxon-name-part></tp:taxon-name></italic>, and <italic><tp:taxon-name><tp:taxon-name-part taxon-name-part-type="genus" reg="Anillinus">A.</tp:taxon-name-part></tp:taxon-name></italic> sp. “North Carolina, Balsam Mountain.”</p></tp:treatment-sec><tp:treatment-sec sec-type="natural history" id="SECID0E6YJM"><title>Natural history.</title><p>Specimens examined were collected from sifted litter, sifted flood debris, deer dung, slime mold (<italic><tp:taxon-name><tp:taxon-name-part taxon-name-part-type="genus" reg="Stemonitis">Stemonitis</tp:taxon-name-part></tp:taxon-name></italic> sp.), and underneath rocks.</p></tp:treatment-sec><tp:treatment-sec sec-type="notes" id="SECID0EMZJM"><title>Notes.</title><p><xref ref-type="bibr" rid="B48">Jeannel (1963a)</xref> and <xref ref-type="bibr" rid="B9">Barr (1995)</xref> illustrated this species as <italic><tp:taxon-name><tp:taxon-name-part taxon-name-part-type="genus" reg="Anillinus">Anillinus</tp:taxon-name-part><tp:taxon-name-part taxon-name-part-type="species" reg="dunavani">dunavani</tp:taxon-name-part></tp:taxon-name></italic> Jeannel, but the holotype of that species was found to be a <italic><tp:taxon-name><tp:taxon-name-part taxon-name-part-type="genus" reg="Serranillus">Serranillus</tp:taxon-name-part></tp:taxon-name></italic>. See <xref ref-type="bibr" rid="B90">Sokolov et al (2004)</xref> for discussion. We have not seen specimens collected in South Carolina.</p></tp:treatment-sec><tp:treatment-sec><!--Section generated to contain objects referenced in tp:taxon-treatment.--><fig id="F2" position="float" orientation="portrait"><object-id xmlns:xlink="http://www.w3.org/1999/xlink" content-type="doi" xlink:type="simple">10.3897/zookeys.1209.125897.figure2</object-id><object-id xmlns:xlink="http://www.w3.org/1999/xlink" content-type="zenodo_dep_id" xlink:type="simple">13291722</object-id><object-id xmlns:xlink="http://www.w3.org/1999/xlink" content-type="arpha" xlink:type="simple">55969B7E-B4FE-5197-B4B5-8AD56DE2C0D2</object-id><label>Figure 2.</label><caption><p>Habitus of eastern Nearctic <tp:taxon-name><tp:taxon-name-part taxon-name-part-type="tribe">Anillini</tp:taxon-name-part></tp:taxon-name>. <bold>A</bold><italic><tp:taxon-name><tp:taxon-name-part taxon-name-part-type="genus" reg="Serranillus">Serranillus</tp:taxon-name-part><tp:taxon-name-part taxon-name-part-type="species" reg="dunavani">dunavani</tp:taxon-name-part></tp:taxon-name></italic> (South Carolina, Oconee Co.) <bold>B</bold><italic><tp:taxon-name><tp:taxon-name-part taxon-name-part-type="genus" reg="Anillinus">Anillinus</tp:taxon-name-part><tp:taxon-name-part taxon-name-part-type="species" reg="moseleyae">moseleyae</tp:taxon-name-part></tp:taxon-name></italic> (Tennessee, Sevier Co.) <bold>C</bold><italic><tp:taxon-name><tp:taxon-name-part taxon-name-part-type="genus" reg="Anillinus">Anillinus</tp:taxon-name-part><tp:taxon-name-part taxon-name-part-type="species" reg="dentatus">dentatus</tp:taxon-name-part></tp:taxon-name></italic> (South Carolina, Abbeville Co.) <bold>D</bold><italic><tp:taxon-name><tp:taxon-name-part taxon-name-part-type="genus" reg="Serranillus">Serranillus</tp:taxon-name-part><tp:taxon-name-part taxon-name-part-type="species" reg="jeanneli">jeanneli</tp:taxon-name-part></tp:taxon-name></italic> (South Carolina, Oconee Co.) <bold>E</bold><italic><tp:taxon-name><tp:taxon-name-part taxon-name-part-type="genus" reg="Anillinus">Anillinus</tp:taxon-name-part><tp:taxon-name-part taxon-name-part-type="species" reg="folkertsioides">folkertsioides</tp:taxon-name-part></tp:taxon-name></italic> (Alabama, Blount Co.) <bold>F</bold><italic><tp:taxon-name><tp:taxon-name-part taxon-name-part-type="genus" reg="Anillinus">Anillinus</tp:taxon-name-part><tp:taxon-name-part taxon-name-part-type="species" reg="pecki">pecki</tp:taxon-name-part></tp:taxon-name></italic> (North Carolina, Avery Co.) <bold>G</bold><italic><tp:taxon-name><tp:taxon-name-part taxon-name-part-type="genus" reg="Anillinus">Anillinus</tp:taxon-name-part></tp:taxon-name></italic> sp. “Georgia, Barnes Creek sp. 1” <bold>H</bold><italic><tp:taxon-name><tp:taxon-name-part taxon-name-part-type="genus" reg="Anillinus">Anillinus</tp:taxon-name-part><tp:taxon-name-part taxon-name-part-type="species" reg="montrex">montrex</tp:taxon-name-part></tp:taxon-name></italic> (South Carolina, York Co.) <bold>I</bold><italic><tp:taxon-name><tp:taxon-name-part taxon-name-part-type="genus" reg="Anillinus">Anillinus</tp:taxon-name-part></tp:taxon-name></italic> sp. “Tennessee, Kings Saltpeter Cave” <bold>J</bold><italic><tp:taxon-name><tp:taxon-name-part taxon-name-part-type="genus" reg="Anillinus">Anillinus</tp:taxon-name-part><tp:taxon-name-part taxon-name-part-type="species" reg="virginiae">virginiae</tp:taxon-name-part></tp:taxon-name></italic> (Virginia, Bath Co.) <bold>K</bold><italic><tp:taxon-name><tp:taxon-name-part taxon-name-part-type="genus" reg="Anillinus">Anillinus</tp:taxon-name-part><tp:taxon-name-part taxon-name-part-type="species" reg="erwini">erwini</tp:taxon-name-part></tp:taxon-name></italic> (Virginia, Grayson Co.) <bold>L</bold><italic><tp:taxon-name><tp:taxon-name-part taxon-name-part-type="genus" reg="Serranillus">Serranillus</tp:taxon-name-part></tp:taxon-name></italic> sp. (North Carolina, Graham Co.) <bold>M</bold><italic><tp:taxon-name><tp:taxon-name-part taxon-name-part-type="genus" reg="Anillinus">Anillinus</tp:taxon-name-part></tp:taxon-name></italic> sp. “South Carolina, Waldrop Stone” (South Carolina, Pickens Co.) <bold>N</bold><italic><tp:taxon-name><tp:taxon-name-part taxon-name-part-type="genus" reg="Anillinus">Anillinus</tp:taxon-name-part></tp:taxon-name></italic> sp. “Alabama, Horseshoe Cave sp. 1” <bold>O</bold><italic><tp:taxon-name><tp:taxon-name-part taxon-name-part-type="genus" reg="Anillinus">Anillinus</tp:taxon-name-part><tp:taxon-name-part taxon-name-part-type="species" reg="loweae">loweae</tp:taxon-name-part></tp:taxon-name></italic> (North Carolina, Haywood Co.) <bold>P</bold><italic><tp:taxon-name><tp:taxon-name-part taxon-name-part-type="genus" reg="Anillinus">Anillinus</tp:taxon-name-part></tp:taxon-name></italic> sp. “Kentucky, Hestand sp. 1” <bold>Q</bold><italic><tp:taxon-name><tp:taxon-name-part taxon-name-part-type="genus" reg="Anillinus">Anillinus</tp:taxon-name-part><tp:taxon-name-part taxon-name-part-type="species" reg="indianae">indianae</tp:taxon-name-part></tp:taxon-name></italic> (Indiana, Lawrence Co.) <bold>R</bold><tp:taxon-name><tp:taxon-name-part taxon-name-part-type="genus" reg="Anillinus">Anillinus</tp:taxon-name-part><tp:taxon-name-part taxon-name-part-type="uncertainty-rank">cf.</tp:taxon-name-part><tp:taxon-name-part taxon-name-part-type="species" reg="barberi">barberi</tp:taxon-name-part></tp:taxon-name> (West Virginia, Greenbrier Co.) <bold>S</bold><italic><tp:taxon-name><tp:taxon-name-part taxon-name-part-type="genus" reg="Anillinus">Anillinus</tp:taxon-name-part><tp:taxon-name-part taxon-name-part-type="species" reg="hirsutus">hirsutus</tp:taxon-name-part></tp:taxon-name></italic> (Alabama, Madison Co.). Scale bar: 1 mm.</p></caption><graphic xmlns:xlink="http://www.w3.org/1999/xlink" xlink:href="zookeys-1209-069_article-125897__-g002.jpg" position="float" orientation="portrait" xlink:type="simple" id="oo_1110341.jpg"><uri content-type="original_file" xlink:type="simple">https://binary.pensoft.net/fig/1110341</uri></graphic></fig><fig id="F21" position="float" orientation="portrait"><object-id xmlns:xlink="http://www.w3.org/1999/xlink" content-type="doi" xlink:type="simple">10.3897/zookeys.1209.125897.figure21</object-id><object-id xmlns:xlink="http://www.w3.org/1999/xlink" content-type="zenodo_dep_id" xlink:type="simple">13291726</object-id><object-id xmlns:xlink="http://www.w3.org/1999/xlink" content-type="arpha" xlink:type="simple">53122AF1-B006-50D6-9F48-37E6090802F9</object-id><label>Figure 21.</label><caption><p>Spermathecae of <tp:taxon-name><tp:taxon-name-part taxon-name-part-type="tribe">Anillini</tp:taxon-name-part></tp:taxon-name> species <bold>A, B</bold><italic><tp:taxon-name><tp:taxon-name-part taxon-name-part-type="genus" reg="Anillinus">Anillinus</tp:taxon-name-part><tp:taxon-name-part taxon-name-part-type="species" reg="chandleri">chandleri</tp:taxon-name-part></tp:taxon-name></italic><bold>C</bold><italic><tp:taxon-name><tp:taxon-name-part taxon-name-part-type="genus" reg="Anillinus">Anillinus</tp:taxon-name-part><tp:taxon-name-part taxon-name-part-type="species" reg="castaneus">castaneus</tp:taxon-name-part></tp:taxon-name></italic><bold>D</bold><italic><tp:taxon-name><tp:taxon-name-part taxon-name-part-type="genus" reg="Anillinus">Anillinus</tp:taxon-name-part><tp:taxon-name-part taxon-name-part-type="species" reg="murrayae">murrayae</tp:taxon-name-part></tp:taxon-name></italic><bold>E</bold><italic><tp:taxon-name><tp:taxon-name-part taxon-name-part-type="genus" reg="Anillinus">Anillinus</tp:taxon-name-part><tp:taxon-name-part taxon-name-part-type="species" reg="simplex">simplex</tp:taxon-name-part></tp:taxon-name></italic><bold>F</bold><italic><tp:taxon-name><tp:taxon-name-part taxon-name-part-type="genus" reg="Anillinus">Anillinus</tp:taxon-name-part><tp:taxon-name-part taxon-name-part-type="species" reg="dentatus">dentatus</tp:taxon-name-part></tp:taxon-name></italic><bold>G</bold><italic><tp:taxon-name><tp:taxon-name-part taxon-name-part-type="genus" reg="Anillinus">Anillinus</tp:taxon-name-part></tp:taxon-name></italic> sp. “South Carolina, Coon Branch” <bold>H</bold><italic><tp:taxon-name><tp:taxon-name-part taxon-name-part-type="genus" reg="Anillinus">Anillinus</tp:taxon-name-part><tp:taxon-name-part taxon-name-part-type="species" reg="micamicus">micamicus</tp:taxon-name-part></tp:taxon-name></italic><bold>I</bold><italic><tp:taxon-name><tp:taxon-name-part taxon-name-part-type="genus" reg="Anillinus">Anillinus</tp:taxon-name-part><tp:taxon-name-part taxon-name-part-type="species" reg="mica">mica</tp:taxon-name-part></tp:taxon-name></italic><bold>J</bold><italic><tp:taxon-name><tp:taxon-name-part taxon-name-part-type="genus" reg="Anillinus">Anillinus</tp:taxon-name-part><tp:taxon-name-part taxon-name-part-type="species" reg="choestoea">choestoea</tp:taxon-name-part></tp:taxon-name></italic><bold>K</bold><italic><tp:taxon-name><tp:taxon-name-part taxon-name-part-type="genus" reg="Anillinus">Anillinus</tp:taxon-name-part><tp:taxon-name-part taxon-name-part-type="species" reg="seneca">seneca</tp:taxon-name-part></tp:taxon-name></italic><bold>L</bold><italic><tp:taxon-name><tp:taxon-name-part taxon-name-part-type="genus" reg="Anillinus">Anillinus</tp:taxon-name-part><tp:taxon-name-part taxon-name-part-type="species" reg="montrex">montrex</tp:taxon-name-part></tp:taxon-name></italic><bold>M</bold><italic><tp:taxon-name><tp:taxon-name-part taxon-name-part-type="genus" reg="Anillinus">Anillinus</tp:taxon-name-part><tp:taxon-name-part taxon-name-part-type="species" reg="arenicollis">arenicollis</tp:taxon-name-part></tp:taxon-name></italic><bold>N</bold><italic><tp:taxon-name><tp:taxon-name-part taxon-name-part-type="genus" reg="Anillinus">Anillinus</tp:taxon-name-part><tp:taxon-name-part taxon-name-part-type="species" reg="jancae">jancae</tp:taxon-name-part></tp:taxon-name></italic><bold>O</bold><tp:taxon-name><tp:taxon-name-part taxon-name-part-type="genus" reg="Anillinus">Anillinus</tp:taxon-name-part><tp:taxon-name-part taxon-name-part-type="uncertainty-rank">cf.</tp:taxon-name-part><tp:taxon-name-part taxon-name-part-type="species" reg="nantahala">nantahala</tp:taxon-name-part></tp:taxon-name><bold>P</bold><italic><tp:taxon-name><tp:taxon-name-part taxon-name-part-type="genus" reg="Anillinus">Anillinus</tp:taxon-name-part><tp:taxon-name-part taxon-name-part-type="species" reg="cherokee">cherokee</tp:taxon-name-part></tp:taxon-name></italic><bold>Q</bold><italic><tp:taxon-name><tp:taxon-name-part taxon-name-part-type="genus" reg="Anillinus">Anillinus</tp:taxon-name-part><tp:taxon-name-part taxon-name-part-type="species" reg="loweae">loweae</tp:taxon-name-part></tp:taxon-name></italic><bold>R</bold><italic><tp:taxon-name><tp:taxon-name-part taxon-name-part-type="genus" reg="Anillinus">Anillinus</tp:taxon-name-part><tp:taxon-name-part taxon-name-part-type="species" reg="merritti">merritti</tp:taxon-name-part></tp:taxon-name></italic><bold>S</bold><italic><tp:taxon-name><tp:taxon-name-part taxon-name-part-type="genus" reg="Serranillus">Serranillus</tp:taxon-name-part><tp:taxon-name-part taxon-name-part-type="species" reg="dunavani">dunavani</tp:taxon-name-part></tp:taxon-name></italic><bold>T</bold><italic><tp:taxon-name><tp:taxon-name-part taxon-name-part-type="genus" reg="Serranillus">Serranillus</tp:taxon-name-part><tp:taxon-name-part taxon-name-part-type="species" reg="jeanneli">jeanneli</tp:taxon-name-part></tp:taxon-name></italic>. Scale bar: 0.1 mm.</p></caption><graphic xmlns:xlink="http://www.w3.org/1999/xlink" xlink:href="zookeys-1209-069_article-125897__-g021.jpg" position="float" orientation="portrait" xlink:type="simple" id="oo_1110360.jpg"><uri content-type="original_file" xlink:type="simple">https://binary.pensoft.net/fig/1110360</uri></graphic></fig><fig id="F24" position="float" orientation="portrait"><object-id xmlns:xlink="http://www.w3.org/1999/xlink" content-type="doi" xlink:type="simple">10.3897/zookeys.1209.125897.figure24</object-id><object-id xmlns:xlink="http://www.w3.org/1999/xlink" content-type="zenodo_dep_id" xlink:type="simple">13291732</object-id><object-id xmlns:xlink="http://www.w3.org/1999/xlink" content-type="arpha" xlink:type="simple">19EABD55-6E7F-57E2-B16F-031A8779DD90</object-id><label>Figure 24.</label><caption><p>Male ring sclerite, ventral aspect. <bold>A</bold><italic><tp:taxon-name><tp:taxon-name-part taxon-name-part-type="genus" reg="Anillinus">Anillinus</tp:taxon-name-part><tp:taxon-name-part taxon-name-part-type="species" reg="chandleri">chandleri</tp:taxon-name-part></tp:taxon-name></italic><bold>B</bold><italic><tp:taxon-name><tp:taxon-name-part taxon-name-part-type="genus" reg="Anillinus">Anillinus</tp:taxon-name-part><tp:taxon-name-part taxon-name-part-type="species" reg="castaneus">castaneus</tp:taxon-name-part></tp:taxon-name></italic><bold>C</bold><italic><tp:taxon-name><tp:taxon-name-part taxon-name-part-type="genus" reg="Anillinus">Anillinus</tp:taxon-name-part></tp:taxon-name></italic> sp. “South Carolina, Chestnut Ridge” <bold>D</bold><italic><tp:taxon-name><tp:taxon-name-part taxon-name-part-type="genus" reg="Anillinus">Anillinus</tp:taxon-name-part><tp:taxon-name-part taxon-name-part-type="species" reg="murrayae">murrayae</tp:taxon-name-part></tp:taxon-name></italic><bold>E</bold><italic><tp:taxon-name><tp:taxon-name-part taxon-name-part-type="genus" reg="Anillinus">Anillinus</tp:taxon-name-part><tp:taxon-name-part taxon-name-part-type="species" reg="simplex">simplex</tp:taxon-name-part></tp:taxon-name></italic><bold>F</bold><italic><tp:taxon-name><tp:taxon-name-part taxon-name-part-type="genus" reg="Anillinus">Anillinus</tp:taxon-name-part><tp:taxon-name-part taxon-name-part-type="species" reg="dentatus">dentatus</tp:taxon-name-part></tp:taxon-name></italic><bold>G</bold><italic><tp:taxon-name><tp:taxon-name-part taxon-name-part-type="genus" reg="Anillinus">Anillinus</tp:taxon-name-part><tp:taxon-name-part taxon-name-part-type="species" reg="mica">mica</tp:taxon-name-part></tp:taxon-name></italic><bold>H</bold><italic><tp:taxon-name><tp:taxon-name-part taxon-name-part-type="genus" reg="Anillinus">Anillinus</tp:taxon-name-part><tp:taxon-name-part taxon-name-part-type="species" reg="micamicus">micamicus</tp:taxon-name-part></tp:taxon-name></italic><bold>I</bold><italic><tp:taxon-name><tp:taxon-name-part taxon-name-part-type="genus" reg="Anillinus">Anillinus</tp:taxon-name-part><tp:taxon-name-part taxon-name-part-type="species" reg="choestoea">choestoea</tp:taxon-name-part></tp:taxon-name></italic><bold>J</bold><italic><tp:taxon-name><tp:taxon-name-part taxon-name-part-type="genus" reg="Anillinus">Anillinus</tp:taxon-name-part><tp:taxon-name-part taxon-name-part-type="species" reg="seneca">seneca</tp:taxon-name-part></tp:taxon-name></italic><bold>K</bold><italic><tp:taxon-name><tp:taxon-name-part taxon-name-part-type="genus" reg="Anillinus">Anillinus</tp:taxon-name-part><tp:taxon-name-part taxon-name-part-type="species" reg="arenicollis">arenicollis</tp:taxon-name-part></tp:taxon-name></italic><bold>L</bold><italic><tp:taxon-name><tp:taxon-name-part taxon-name-part-type="genus" reg="Anillinus">Anillinus</tp:taxon-name-part><tp:taxon-name-part taxon-name-part-type="species" reg="montrex">montrex</tp:taxon-name-part></tp:taxon-name></italic><bold>M</bold><italic><tp:taxon-name><tp:taxon-name-part taxon-name-part-type="genus" reg="Anillinus">Anillinus</tp:taxon-name-part><tp:taxon-name-part taxon-name-part-type="species" reg="jancae">jancae</tp:taxon-name-part></tp:taxon-name></italic><bold>N</bold><italic><tp:taxon-name><tp:taxon-name-part taxon-name-part-type="genus" reg="Anillinus">Anillinus</tp:taxon-name-part><tp:taxon-name-part taxon-name-part-type="species" reg="loweae">loweae</tp:taxon-name-part></tp:taxon-name></italic><bold>O</bold><italic><tp:taxon-name><tp:taxon-name-part taxon-name-part-type="genus" reg="Anillinus">Anillinus</tp:taxon-name-part><tp:taxon-name-part taxon-name-part-type="species" reg="cherokee">cherokee</tp:taxon-name-part></tp:taxon-name></italic><bold>P</bold><italic><tp:taxon-name><tp:taxon-name-part taxon-name-part-type="genus" reg="Anillinus">Anillinus</tp:taxon-name-part><tp:taxon-name-part taxon-name-part-type="species" reg="merritti">merritti</tp:taxon-name-part></tp:taxon-name></italic>. Scale bar: 0.5 mm.</p></caption><graphic xmlns:xlink="http://www.w3.org/1999/xlink" xlink:href="zookeys-1209-069_article-125897__-g024.jpg" position="float" orientation="portrait" xlink:type="simple" id="oo_1110363.jpg"><uri content-type="original_file" xlink:type="simple">https://binary.pensoft.net/fig/1110363</uri></graphic></fig><fig id="F38" position="float" orientation="portrait"><object-id xmlns:xlink="http://www.w3.org/1999/xlink" content-type="doi" xlink:type="simple">10.3897/zookeys.1209.125897.figure38</object-id><object-id xmlns:xlink="http://www.w3.org/1999/xlink" content-type="zenodo_dep_id" xlink:type="simple">13291764</object-id><object-id xmlns:xlink="http://www.w3.org/1999/xlink" content-type="arpha" xlink:type="simple">8488B128-C614-5E12-BD37-28A3102FDF33</object-id><label>Figure 38.</label><caption><p>Distribution map of <italic><tp:taxon-name><tp:taxon-name-part taxon-name-part-type="genus" reg="Anillinus"/><tp:taxon-name-part taxon-name-part-type="species" reg="langdoni">langdoni</tp:taxon-name-part></tp:taxon-name></italic>-group and <italic><tp:taxon-name><tp:taxon-name-part taxon-name-part-type="genus" reg="Anillinus"/><tp:taxon-name-part taxon-name-part-type="species" reg="loweae">loweae</tp:taxon-name-part></tp:taxon-name></italic>-group species that occur in South Carolina. Data are from <xref ref-type="bibr" rid="B39">Harden (2024)</xref>.</p></caption><graphic xmlns:xlink="http://www.w3.org/1999/xlink" xlink:href="zookeys-1209-069_article-125897__-g038.jpg" position="float" orientation="portrait" xlink:type="simple" id="oo_1110377.jpg"><uri content-type="original_file" xlink:type="simple">https://binary.pensoft.net/fig/1110377</uri></graphic></fig><fig id="F39" position="float" orientation="portrait"><object-id xmlns:xlink="http://www.w3.org/1999/xlink" content-type="doi" xlink:type="simple">10.3897/zookeys.1209.125897.figure39</object-id><object-id xmlns:xlink="http://www.w3.org/1999/xlink" content-type="zenodo_dep_id" xlink:type="simple">13291766</object-id><object-id xmlns:xlink="http://www.w3.org/1999/xlink" content-type="arpha" xlink:type="simple">C56D6B6C-28E6-50F9-85C7-47F8AC1D437F</object-id><label>Figure 39.</label><caption><p>Dorsal habitus of female <italic><tp:taxon-name><tp:taxon-name-part taxon-name-part-type="genus" reg="Anillinus">Anillinus</tp:taxon-name-part></tp:taxon-name></italic> in the <italic><tp:taxon-name><tp:taxon-name-part taxon-name-part-type="genus" reg="Anillinus"/><tp:taxon-name-part taxon-name-part-type="species" reg="loweae">loweae</tp:taxon-name-part></tp:taxon-name></italic> group <bold>A</bold><italic><tp:taxon-name><tp:taxon-name-part taxon-name-part-type="genus" reg="Anillinus">Anillinus</tp:taxon-name-part><tp:taxon-name-part taxon-name-part-type="species" reg="merritti">merritti</tp:taxon-name-part></tp:taxon-name></italic>, sloped-humeri form (Georgia, Rabun Bald) <bold>B</bold><italic><tp:taxon-name><tp:taxon-name-part taxon-name-part-type="genus" reg="Anillinus">Anillinus</tp:taxon-name-part><tp:taxon-name-part taxon-name-part-type="species" reg="loweae">loweae</tp:taxon-name-part></tp:taxon-name></italic> (Georgia, Rabun Cliffs) <bold>C</bold><italic><tp:taxon-name><tp:taxon-name-part taxon-name-part-type="genus" reg="Anillinus">Anillinus</tp:taxon-name-part><tp:taxon-name-part taxon-name-part-type="species" reg="cherokee">cherokee</tp:taxon-name-part></tp:taxon-name></italic> (South Carolina, Coon Branch). Scale bars: 1 mm.</p></caption><graphic xmlns:xlink="http://www.w3.org/1999/xlink" xlink:href="zookeys-1209-069_article-125897__-g039.jpg" position="float" orientation="portrait" xlink:type="simple" id="oo_1110378.jpg"><uri content-type="original_file" xlink:type="simple">https://binary.pensoft.net/fig/1110378</uri></graphic></fig></tp:treatment-sec><ref-list><ref id="B39"><mixed-citation xmlns:xlink="http://www.w3.org/1999/xlink" xlink:type="simple"><person-group><name name-style="western"><surname>Harden</surname><given-names>CW</given-names></name></person-group> (<year>2024</year>) Distribution of Nearctic <tp:taxon-name><tp:taxon-name-part taxon-name-part-type="tribe">Anillini</tp:taxon-name-part></tp:taxon-name> (<tp:taxon-name><tp:taxon-name-part taxon-name-part-type="order">Coleoptera</tp:taxon-name-part></tp:taxon-name>, <tp:taxon-name><tp:taxon-name-part taxon-name-part-type="family">Carabidae</tp:taxon-name-part></tp:taxon-name>, <tp:taxon-name><tp:taxon-name-part taxon-name-part-type="subfamily">Trechinae</tp:taxon-name-part></tp:taxon-name>) (Version 01) [Data set]. Zenodo. <ext-link xlink:href="10.5281/zenodo.10983000" ext-link-type="doi" xlink:type="simple">https://doi.org/10.5281/zenodo.10983000</ext-link></mixed-citation></ref><ref id="B9"><mixed-citation xmlns:xlink="http://www.w3.org/1999/xlink" xlink:type="simple"><person-group><name name-style="western"><surname>Barr</surname><given-names>Jr TC</given-names></name></person-group> (<year>1995</year>) <article-title>Notes on some anillines (<tp:taxon-name><tp:taxon-name-part taxon-name-part-type="order">Coleoptera</tp:taxon-name-part></tp:taxon-name>, <tp:taxon-name><tp:taxon-name-part taxon-name-part-type="family">Carabidae</tp:taxon-name-part></tp:taxon-name>, <tp:taxon-name><tp:taxon-name-part taxon-name-part-type="subfamily">Bembidiinae</tp:taxon-name-part></tp:taxon-name>) from Southeastern United States, with descriptions of a new genus and two new species.</article-title><source>Special Bulletin of the Japanese Society of Coleopterology</source><volume>4</volume>: <fpage>239</fpage>–<lpage>248</lpage>.</mixed-citation></ref><ref id="B48"><mixed-citation xmlns:xlink="http://www.w3.org/1999/xlink" xlink:type="simple"><person-group><name name-style="western"><surname>Jeannel</surname><given-names>R</given-names></name></person-group> (<year>1963a</year>) <article-title>Monographie des ‘“<tp:taxon-name><tp:taxon-name-part taxon-name-part-type="tribe">Anillini</tp:taxon-name-part></tp:taxon-name>”’, Bembidiides endogés [<tp:taxon-name><tp:taxon-name-part taxon-name-part-type="order">Coleoptera</tp:taxon-name-part></tp:taxon-name><tp:taxon-name><tp:taxon-name-part taxon-name-part-type="family">Trechidae</tp:taxon-name-part></tp:taxon-name>]. Mémoires du Muséum National d’Histoire Naturelle Série A.</article-title><source>Zoologie</source><volume>28</volume>: <fpage>33</fpage>–<lpage>204</lpage>.</mixed-citation></ref><ref id="B90"><mixed-citation xmlns:xlink="http://www.w3.org/1999/xlink" xlink:type="simple"><person-group><name name-style="western"><surname>Sokolov</surname><given-names>IM</given-names></name><name name-style="western"><surname>Carlton</surname><given-names>C</given-names></name><name name-style="western"><surname>Cornell</surname><given-names>JF</given-names></name></person-group> (<year>2004</year>) <article-title>Review of <italic><tp:taxon-name><tp:taxon-name-part taxon-name-part-type="genus">Anillinus</tp:taxon-name-part></tp:taxon-name></italic>, with descriptions of 17 new species and a key to soil and litter species (<tp:taxon-name><tp:taxon-name-part taxon-name-part-type="order">Coleoptera</tp:taxon-name-part></tp:taxon-name>: <tp:taxon-name><tp:taxon-name-part taxon-name-part-type="family">Carabidae</tp:taxon-name-part></tp:taxon-name>: <tp:taxon-name><tp:taxon-name-part taxon-name-part-type="subfamily">Trechinae</tp:taxon-name-part></tp:taxon-name>: <tp:taxon-name><tp:taxon-name-part taxon-name-part-type="tribe">Bembidiini</tp:taxon-name-part></tp:taxon-name>).</article-title><source>Coleopterists Bulletin</source><volume>58</volume>(<issue>2</issue>): <fpage>185</fpage>–<lpage>233</lpage>. <ext-link xlink:href="10.1649/611" ext-link-type="doi" xlink:type="simple">https://doi.org/10.1649/611</ext-link></mixed-citation></ref></ref-list></tp:taxon-treatment>
