# Supplementary material for: ﻿Systematics and biogeography of Appalachian Anillini, and a taxonomic review of the species of South Carolina (Coleoptera, Carabidae, Trechinae, Anillini)
Source: Zookeys. 2024 Aug 8;1209:69–197. doi: 10.3897/zookeys.1209.125897 (PMC11336398; doi:10.3897/zookeys.1209.125897)
Supplement: XML Treatment for Anillinus [file zookeys.1209.125897-treatment30.xml]

<!DOCTYPE tp:taxon-treatment
  PUBLIC "-//TaxonX//DTD Taxonomic Treatment Publishing DTD v0 20100105//EN" "tax-treatment-NSO.dtd">
<tp:taxon-treatment xmlns:tp="http://www.plazi.org/taxpub"><tp:treatment-meta><kwd-group><label>Taxon classification</label><kwd>
                    <named-content content-type="kingdom">Animalia</named-content>
                  </kwd><kwd>
                    <named-content content-type="order">Coleoptera</named-content>
                  </kwd><kwd>
                    <named-content content-type="family">Carabidae</named-content>
                  </kwd></kwd-group><mixed-citation publication-type="journal"><person-group><name><surname>Harden</surname><given-names>Curt W.</given-names></name><name><surname>Caterino</surname><given-names>Michael S.</given-names></name></person-group><article-title>﻿Systematics and biogeography of Appalachian <tp:taxon-name><tp:taxon-name-part taxon-name-part-type="tribe">Anillini</tp:taxon-name-part></tp:taxon-name>, and a taxonomic review of the species of South Carolina (<tp:taxon-name><tp:taxon-name-part taxon-name-part-type="order">Coleoptera</tp:taxon-name-part></tp:taxon-name>, <tp:taxon-name><tp:taxon-name-part taxon-name-part-type="family">Carabidae</tp:taxon-name-part></tp:taxon-name>, <tp:taxon-name><tp:taxon-name-part taxon-name-part-type="subfamily">Trechinae</tp:taxon-name-part></tp:taxon-name>, <tp:taxon-name><tp:taxon-name-part taxon-name-part-type="tribe">Anillini</tp:taxon-name-part></tp:taxon-name>)</article-title><source>Zookeys</source><day>08</day><month>08</month><year>2024</year><volume>1209</volume><fpage>69</fpage><lpage>197</lpage><pub-id pub-id-type="doi">10.3897/zookeys.1209.125897</pub-id></mixed-citation></tp:treatment-meta><tp:nomenclature><label>﻿﻿</label><tp:taxon-name>
                  <object-id xmlns:xlink="http://www.w3.org/1999/xlink" content-type="arpha" xlink:type="simple">177EBC4C-535B-513E-9560-91FD65458303</object-id>
                  <tp:taxon-name-part taxon-name-part-type="genus" reg="Anillinus">Anillinus</tp:taxon-name-part>
                </tp:taxon-name><tp:taxon-status xmlns:xlink="http://www.w3.org/1999/xlink" xlink:type="simple">sp. “South Carolina, Wateree”</tp:taxon-status><xref ref-type="fig" rid="F40">Fig. 40A–C</xref></tp:nomenclature><tp:treatment-sec sec-type="Material examined"><title>Material examined.</title><p><bold>USA</bold> • <bold>South Carolina</bold> • 2 ♀; <bold>Kershaw Co.</bold>; English Swamp, Wateree Floodland Memorial Forest; <named-content xmlns:xlink="http://www.w3.org/1999/xlink" content-type="dwc:verbatimCoordinates" xlink:type="simple"><named-content content-type="geo-json" specific-use="{&#34;type&#34;:&#34;Point&#34;,&#34;coordinates&#34;:[-80.657800,34.091100]}" id="NCID0EEOKM" xlink:type="simple">34.0911, -80.6578</named-content></named-content>; 27 Feb. 2010; J.F. Cornell, S. Cornell, and B. Gregory leg.; litter ex <italic><tp:taxon-name><tp:taxon-name-part taxon-name-part-type="genus" reg="Pinus">Pinus</tp:taxon-name-part></tp:taxon-name></italic> stumps; <named-content xmlns:xlink="http://www.w3.org/1999/xlink" content-type="dwc:institutional_code" xlink:title="North Carolina State University" xlink:href="http://grbio.org/institution/north-carolina-state-university-insect-museum" xlink:type="simple">NCSU</named-content>.</p></tp:treatment-sec><tp:treatment-sec sec-type="Diagnosis."><title>Diagnosis.</title><p>
 The two female specimens of this species are unique among known eastern <italic><tp:taxon-name><tp:taxon-name-part taxon-name-part-type="genus" reg="Anillinus">Anillinus</tp:taxon-name-part></tp:taxon-name></italic> females in having a sharp tooth on the posterior margin of the metafemur in the distal 1/3 (Fig. <xref ref-type="fig" rid="F40">40B</xref>). The specimens are large, <abbrev xmlns:xlink="http://www.w3.org/1999/xlink" xlink:title="Apparent body length, measured from anterior edge of clypeus to apex of elytra" id="ABBRID0EJPKM" xlink:type="simple">ABL</abbrev> = 2.25 mm, dorsoventrally flattened and parallel-sided (Fig. <xref ref-type="fig" rid="F40">40A</xref>). Dorsal microsculpture is fully developed on the head and pronotum. The spermatheca is long, 2-shaped in ventral aspect (Fig. <xref ref-type="fig" rid="F40">40C</xref>), stem narrow with an acute bend basally, abruptly enlarged at curved apex. Spermathecal duct long and not coiled. The gonocoxites are longer and narrower than in most <italic><tp:taxon-name><tp:taxon-name-part taxon-name-part-type="genus" reg="Anillinus">Anillinus</tp:taxon-name-part></tp:taxon-name></italic> species.
 </p><fig id="F40" position="float" orientation="portrait"><object-id xmlns:xlink="http://www.w3.org/1999/xlink" content-type="doi" xlink:type="simple">10.3897/zookeys.1209.125897.figure40</object-id><object-id xmlns:xlink="http://www.w3.org/1999/xlink" content-type="zenodo_dep_id" xlink:type="simple">13291770</object-id><object-id xmlns:xlink="http://www.w3.org/1999/xlink" content-type="arpha" xlink:type="simple">6B35B8BD-7C2B-5DC7-9CA5-42F3C66A2ABB</object-id><label>Figure 40.</label><caption><p><italic><tp:taxon-name><tp:taxon-name-part taxon-name-part-type="genus" reg="Anillinus">Anillinus</tp:taxon-name-part></tp:taxon-name></italic> sp. “South Carolina, Wateree.” <bold>A</bold> dorsal habitus <bold>B</bold> left metafemora, ventral aspect (black arrow = metafemoral spine) <bold>C</bold> spermatheca within cleared abdomen. Scale bars: 1 mm (<bold>A</bold>) and 0.1 mm (<bold>B, C</bold>).</p></caption><graphic xmlns:xlink="http://www.w3.org/1999/xlink" xlink:href="zookeys-1209-069_article-125897__-g040.jpg" position="float" orientation="portrait" xlink:type="simple" id="oo_1110379.jpg"><uri content-type="original_file" xlink:type="simple">https://binary.pensoft.net/fig/1110379</uri></graphic></fig></tp:treatment-sec><tp:treatment-sec sec-type="notes"><title>Notes.</title><p>
 The proper systematic placement of this species is unclear. Externally, the species is similar to members of the <italic><tp:taxon-name><tp:taxon-name-part taxon-name-part-type="genus" reg="Anillinus"/><tp:taxon-name-part taxon-name-part-type="species" reg="elongatus">elongatus</tp:taxon-name-part></tp:taxon-name></italic> group, but all species in that group have a long and heavily coiled spermathecal duct, and modified metafemora are unknown in females. Several large samples of sifted wood and soil taken from large pine stumps at the known locality in April 2021 failed to produce specimens.
 </p></tp:treatment-sec></tp:taxon-treatment>
